# Supplementary material for: Multiplex ligation reaction based on probe melting curve analysis: a pragmatic approach for the identification of 30 common Salmonella serovars
Source: Ann Clin Microbiol Antimicrob. 2019 Dec 5;18:39. doi: 10.1186/s12941-019-0338-5 (PMC6894471; doi:10.1186/s12941-019-0338-5)
Supplement: Supplementary file 2 — Additional file 2: Data File. Local and public Salmonella genomes (n = 5868) used for sequence analyses for identification of serovar-specific polymorphisms. [file 12941_2019_338_MOESM2_ESM.xlsx]

## Sheet: NCBI Genomes (n=5418)
#Organism/Name	sp	subsp.	serovar	O	H1	H2	H3	TaxID	BioProject Accession	BioProject ID	Group	SubGroup	Size (Mb)	GC%	Chromosomes/RefSeq	Chromosomes/INSDC	Plasmids/RefSeq	Plasmids/INSDC	WGS	Scaffolds	Genes	Proteins	Release Date	Modify Date	Status	Center	BioSample Accession	Assembly Accession	Reference	FTP Path	Pubmed ID
Salmonella bongori N268-08	Salmonella bongori	Unknown	Unknown	Unknown	Unknown	Unknown		1197719	PRJNA168043	168043	Proteobacteria	Gammaproteobacteria	4.77354	51.2793	NC_021870.1	CP006608.1	NC_021871.1	CP006609.1	-	2	4801	4431	2013-07-23	2016-11-25	Complete Genome	Institute of Food, Nutrition and Health, ETH Zurich	SAMN02603391	GCA_000439255.1	-	-	-
Salmonella bongori NCTC 12419	Salmonella bongori	Unknown	Unknown	Unknown	Unknown	Unknown		218493	PRJNA351	351	Proteobacteria	Gammaproteobacteria	4.46011	51.3	NC_015761.1	FR877557.1	-	-	-	1	4191	4010	2011-07-06	2015-08-18	Complete Genome	Sanger Institute	SAMEA3138409	GCA_000252995.1	-	-	21876672
Salmonella bongori serovar 48:z41:-- str. RKS3044	Salmonella bongori	Unknown	Unknown	Unknown	Unknown	Unknown		1382510	PRJNA214181	214181	Proteobacteria	Gammaproteobacteria	4.3945	51.4	NZ_CP006692.1	CP006692.1	-	-	-	1	4287	3936	2014-06-17	2016-11-25	Complete Genome	Harbin Medical University	SAMN03081475	GCA_000709535.1	-	-	24928416
Salmonella enterica	Salmonella enterica	Unknown	Unknown	Unknown	Unknown	Unknown		28901	PRJNA231221	231221	Proteobacteria	Gammaproteobacteria	4.95139	52.2171	NZ_CP014051.1	CP014051.1	NZ_CP014050.1	CP014050.1	-	2	5063	4766	2016-02-11	2016-11-28	Complete Genome	US Food and Drug Administration	SAMN03996249	GCA_001558355.1	-	-	-
Salmonella enterica	Salmonella enterica	Unknown	Unknown	Unknown	Unknown	Unknown		28901	PRJNA320977	320977	Proteobacteria	Gammaproteobacteria	5.00183	51.953	NZ_CP015724.1	CP015724.1	NZ_CP015725.1	CP015725.1	-	2	4858	4636	2016-05-19	2016-11-10	Complete Genome	China National Center for Food Safety Risk Assessment	SAMN04961653	GCA_001647755.1	-	-	-
Salmonella enterica	Salmonella enterica	Unknown	Unknown	Unknown	Unknown	Unknown		28901	PRJNA290698	290698	Proteobacteria	Gammaproteobacteria	4.79769	52.1951	NZ_CP012396.1	CP012396.1	NZ_CP012397.1	CP012397.1	-	2	4928	4654	2016-08-16	2016-12-03	Complete Genome	Food-borne Pathogen Omics Research Center, FORC	SAMN03896006	GCA_001705055.1	-	-	-
Salmonella enterica	Salmonella enterica	Unknown	Unknown	Unknown	Unknown	Unknown		28901	PRJNA327739	327739	Proteobacteria	Gammaproteobacteria	4.72449	52.2	-	-	-	-	MASZ01	53	4767	4510	2016-07-22	2016-12-22	Scaffold	Health Canada	SAMN05356916	GCA_001691895.1	-	-	-
Salmonella enterica	Salmonella enterica	Unknown	Unknown	Unknown	Unknown	Unknown		28901	PRJNA231221	231221	Proteobacteria	Gammaproteobacteria	4.78654	52.2	-	-	-	-	JTBM01	3	4892	4597	2014-11-14	2016-12-10	Contig	US Food and Drug Administration	SAMN02934521	GCA_000783815.1	-	-	-
Salmonella enterica	Salmonella enterica	Unknown	Unknown	Unknown	Unknown	Unknown		28901	PRJNA289090	289090	Proteobacteria	Gammaproteobacteria	4.99639	51.9	-	-	-	-	LIKP01	58	5092	4839	2015-08-26	2016-12-16	Contig	NIH	SAMN03842015	GCA_001275185.1	-	-	26494672
Salmonella enterica	Salmonella enterica	Unknown	Unknown	Unknown	Unknown	Unknown		28901	PRJNA289090	289090	Proteobacteria	Gammaproteobacteria	5.16051	52.1	-	-	-	-	LIKS01	192	5270	4932	2015-08-26	2016-12-16	Contig	NIH	SAMN03842020	GCA_001275195.1	-	-	26494672
Salmonella enterica	Salmonella enterica	Unknown	Unknown	Unknown	Unknown	Unknown		28901	PRJNA289090	289090	Proteobacteria	Gammaproteobacteria	4.90049	52.1	-	-	-	-	LIKQ01	56	4980	4734	2015-08-26	2016-12-16	Contig	NIH	SAMN03842017	GCA_001275205.1	-	-	26494672
Salmonella enterica	Salmonella enterica	Unknown	Unknown	Unknown	Unknown	Unknown		28901	PRJNA289090	289090	Proteobacteria	Gammaproteobacteria	5.13558	52.1	-	-	-	-	LIKR01	58	5258	4947	2015-08-26	2016-12-16	Contig	NIH	SAMN03842018	GCA_001275215.1	-	-	26494672
Salmonella enterica	Salmonella enterica	Unknown	Unknown	Unknown	Unknown	Unknown		28901	PRJNA294945	294945	Proteobacteria	Gammaproteobacteria	4.97955	52.3	-	-	-	-	LJOG01	50	5067	4782	2015-11-13	2016-12-16	Contig	LAU	SAMN04046578	GCA_001443185.1	-	-	-
Salmonella enterica	Salmonella enterica	Unknown	Unknown	Unknown	Unknown	Unknown		28901	PRJNA242614	242614	Proteobacteria	Gammaproteobacteria	4.80304	52.2	-	-	-	-	JYPZ01	42	4833	4596	2015-12-21	2016-12-16	Contig	FDA	SAMN02911925	GCA_001473305.1	-	-	-
Salmonella enterica	Salmonella enterica	Unknown	Unknown	Unknown	Unknown	Unknown		28901	PRJNA242614	242614	Proteobacteria	Gammaproteobacteria	4.74657	52	-	-	-	-	JYPQ01	85	4828	4573	2015-12-21	2016-12-16	Contig	FDA	SAMN02911916	GCA_001473315.1	-	-	-
Salmonella enterica	Salmonella enterica	Unknown	Unknown	Unknown	Unknown	Unknown		28901	PRJNA242614	242614	Proteobacteria	Gammaproteobacteria	5.11705	52.1	-	-	-	-	JYPO01	127	5282	4995	2015-12-21	2016-12-16	Contig	FDA	SAMN02911914	GCA_001473345.1	-	-	-
Salmonella enterica	Salmonella enterica	Unknown	Unknown	Unknown	Unknown	Unknown		28901	PRJNA242614	242614	Proteobacteria	Gammaproteobacteria	4.74131	52.2	-	-	-	-	JYPW01	53	4827	4569	2015-12-21	2016-12-16	Contig	FDA	SAMN02911922	GCA_001473355.1	-	-	-
Salmonella enterica	Salmonella enterica	Unknown	Unknown	Unknown	Unknown	Unknown		28901	PRJNA242614	242614	Proteobacteria	Gammaproteobacteria	4.97185	52.2	-	-	-	-	JYQA01	94	5079	4821	2015-12-21	2016-12-16	Contig	FDA	SAMN02911926	GCA_001473385.1	-	-	-
Salmonella enterica	Salmonella enterica	Unknown	Unknown	Unknown	Unknown	Unknown		28901	PRJNA242614	242614	Proteobacteria	Gammaproteobacteria	4.98687	52.1	-	-	-	-	JYQC01	84	5119	4853	2015-12-21	2016-12-16	Contig	FDA	SAMN02911928	GCA_001473405.1	-	-	-
Salmonella enterica	Salmonella enterica	Unknown	Unknown	Unknown	Unknown	Unknown		28901	PRJNA242614	242614	Proteobacteria	Gammaproteobacteria	4.97428	52.1	-	-	-	-	JYQI01	77	5063	4752	2015-12-21	2016-12-16	Contig	FDA	SAMN02911934	GCA_001473425.1	-	-	-
Salmonella enterica	Salmonella enterica	Unknown	Unknown	Unknown	Unknown	Unknown		28901	PRJNA242614	242614	Proteobacteria	Gammaproteobacteria	4.78396	52.2	-	-	-	-	JYQF01	112	4844	4620	2015-12-21	2016-12-16	Contig	FDA	SAMN02911931	GCA_001473435.1	-	-	-
Salmonella enterica	Salmonella enterica	Unknown	Unknown	Unknown	Unknown	Unknown		28901	PRJNA242614	242614	Proteobacteria	Gammaproteobacteria	4.97301	52.1	-	-	-	-	JYQP01	119	5114	4860	2015-12-21	2016-12-16	Contig	FDA	SAMN02911941	GCA_001473465.1	-	-	-
Salmonella enterica	Salmonella enterica	Unknown	Unknown	Unknown	Unknown	Unknown		28901	PRJNA242614	242614	Proteobacteria	Gammaproteobacteria	4.78218	52.2	-	-	-	-	JYQS01	56	4836	4594	2015-12-21	2016-12-16	Contig	FDA	SAMN02911944	GCA_001473485.1	-	-	-
Salmonella enterica	Salmonella enterica	Unknown	Unknown	Unknown	Unknown	Unknown		28901	PRJNA242614	242614	Proteobacteria	Gammaproteobacteria	4.87474	52.1	-	-	-	-	JYQV01	112	5035	4755	2015-12-21	2016-12-16	Contig	FDA	SAMN02911947	GCA_001473505.1	-	-	-
Salmonella enterica	Salmonella enterica	Unknown	Unknown	Unknown	Unknown	Unknown		28901	PRJNA242614	242614	Proteobacteria	Gammaproteobacteria	4.69643	52.1	-	-	-	-	JYQY01	65	4790	4543	2015-12-21	2016-12-16	Contig	FDA	SAMN02911950	GCA_001473525.1	-	-	-
Salmonella enterica	Salmonella enterica	Unknown	Unknown	Unknown	Unknown	Unknown		28901	PRJNA242614	242614	Proteobacteria	Gammaproteobacteria	4.72434	52.1	-	-	-	-	JYRA01	49	4777	4541	2015-12-21	2016-12-16	Contig	FDA	SAMN02911952	GCA_001473545.1	-	-	-
Salmonella enterica	Salmonella enterica	Unknown	Unknown	Unknown	Unknown	Unknown		28901	PRJNA242614	242614	Proteobacteria	Gammaproteobacteria	4.74075	52.1	-	-	-	-	JYRB01	41	4840	4597	2015-12-21	2016-12-16	Contig	FDA	SAMN02911953	GCA_001473555.1	-	-	-
Salmonella enterica	Salmonella enterica	Unknown	Unknown	Unknown	Unknown	Unknown		28901	PRJNA242614	242614	Proteobacteria	Gammaproteobacteria	5.01574	52.1	-	-	-	-	JYRD01	94	5141	4882	2015-12-21	2016-12-16	Contig	FDA	SAMN02911955	GCA_001473585.1	-	-	-
Salmonella enterica	Salmonella enterica	Unknown	Unknown	Unknown	Unknown	Unknown		28901	PRJNA242614	242614	Proteobacteria	Gammaproteobacteria	4.8742	52.1	-	-	-	-	JYRE01	100	4986	4646	2015-12-21	2016-12-16	Contig	FDA	SAMN02911956	GCA_001473595.1	-	-	-
Salmonella enterica	Salmonella enterica	Unknown	Unknown	Unknown	Unknown	Unknown		28901	PRJNA242614	242614	Proteobacteria	Gammaproteobacteria	4.89573	52.1	-	-	-	-	JYRH01	88	4990	4744	2015-12-21	2016-12-16	Contig	FDA	SAMN02911959	GCA_001473625.1	-	-	-
Salmonella enterica	Salmonella enterica	Unknown	Unknown	Unknown	Unknown	Unknown		28901	PRJNA242614	242614	Proteobacteria	Gammaproteobacteria	4.96328	52.1	-	-	-	-	JYRK01	151	5119	4838	2015-12-21	2016-12-16	Contig	FDA	SAMN02911962	GCA_001473635.1	-	-	-
Salmonella enterica	Salmonella enterica	Unknown	Unknown	Unknown	Unknown	Unknown		28901	PRJNA242614	242614	Proteobacteria	Gammaproteobacteria	5.06091	52	-	-	-	-	JYRQ01	118	5203	4933	2015-12-21	2016-12-16	Contig	FDA	SAMN02911968	GCA_001473665.1	-	-	-
Salmonella enterica	Salmonella enterica	Unknown	Unknown	Unknown	Unknown	Unknown		28901	PRJNA242614	242614	Proteobacteria	Gammaproteobacteria	4.5955	52.1	-	-	-	-	JYRV01	42	4649	4391	2015-12-21	2016-12-16	Contig	FDA	SAMN02911973	GCA_001473685.1	-	-	-
Salmonella enterica	Salmonella enterica	Unknown	Unknown	Unknown	Unknown	Unknown		28901	PRJNA242614	242614	Proteobacteria	Gammaproteobacteria	4.92027	52.1	-	-	-	-	JYRY01	80	5034	4782	2015-12-21	2016-12-16	Contig	FDA	SAMN02911976	GCA_001473705.1	-	-	-
Salmonella enterica	Salmonella enterica	Unknown	Unknown	Unknown	Unknown	Unknown		28901	PRJNA242614	242614	Proteobacteria	Gammaproteobacteria	4.92167	52	-	-	-	-	JYSF01	103	5014	4763	2015-12-21	2016-12-16	Contig	FDA	SAMN02911983	GCA_001473725.1	-	-	-
Salmonella enterica	Salmonella enterica	Unknown	Unknown	Unknown	Unknown	Unknown		28901	PRJNA242614	242614	Proteobacteria	Gammaproteobacteria	4.79669	52.1	-	-	-	-	JYSH01	58	4857	4615	2015-12-21	2016-12-16	Contig	FDA	SAMN02911985	GCA_001473735.1	-	-	-
Salmonella enterica	Salmonella enterica	Unknown	Unknown	Unknown	Unknown	Unknown		28901	PRJNA242614	242614	Proteobacteria	Gammaproteobacteria	4.70252	52.1	-	-	-	-	JYSK01	123	4825	4562	2015-12-21	2016-12-16	Contig	FDA	SAMN02911988	GCA_001473765.1	-	-	-
Salmonella enterica	Salmonella enterica	Unknown	Unknown	Unknown	Unknown	Unknown		28901	PRJNA242614	242614	Proteobacteria	Gammaproteobacteria	5.15276	52	-	-	-	-	JYSN01	112	5297	5037	2015-12-21	2016-12-16	Contig	FDA	SAMN02911991	GCA_001473785.1	-	-	-
Salmonella enterica	Salmonella enterica	Unknown	Unknown	Unknown	Unknown	Unknown		28901	PRJNA242614	242614	Proteobacteria	Gammaproteobacteria	4.93611	52.1	-	-	-	-	JYSO01	190	5067	4788	2015-12-21	2016-12-16	Contig	FDA	SAMN02911992	GCA_001473795.1	-	-	-
Salmonella enterica	Salmonella enterica	Unknown	Unknown	Unknown	Unknown	Unknown		28901	PRJNA242614	242614	Proteobacteria	Gammaproteobacteria	4.90848	52.2	-	-	-	-	JYSR01	119	4985	4684	2015-12-21	2016-12-16	Contig	FDA	SAMN02911995	GCA_001473815.1	-	-	-
Salmonella enterica	Salmonella enterica	Unknown	Unknown	Unknown	Unknown	Unknown		28901	PRJNA242614	242614	Proteobacteria	Gammaproteobacteria	5.01642	51.9	-	-	-	-	JYST01	183	5111	4820	2015-12-21	2016-12-16	Contig	FDA	SAMN02911997	GCA_001473845.1	-	-	-
Salmonella enterica	Salmonella enterica	Unknown	Unknown	Unknown	Unknown	Unknown		28901	PRJNA242614	242614	Proteobacteria	Gammaproteobacteria	5.07126	52.1	-	-	-	-	JYSX01	74	5230	4976	2015-12-21	2016-12-16	Contig	FDA	SAMN02912001	GCA_001473865.1	-	-	-
Salmonella enterica	Salmonella enterica	Unknown	Unknown	Unknown	Unknown	Unknown		28901	PRJNA242614	242614	Proteobacteria	Gammaproteobacteria	5.05657	52	-	-	-	-	JYTB01	135	5208	4919	2015-12-21	2016-12-16	Contig	FDA	SAMN02912005	GCA_001473885.1	-	-	-
Salmonella enterica	Salmonella enterica	Unknown	Unknown	Unknown	Unknown	Unknown		28901	PRJNA242614	242614	Proteobacteria	Gammaproteobacteria	4.80927	52.1	-	-	-	-	JYTC01	122	4934	4653	2015-12-21	2016-12-16	Contig	FDA	SAMN02912006	GCA_001473905.1	-	-	-
Salmonella enterica	Salmonella enterica	Unknown	Unknown	Unknown	Unknown	Unknown		28901	PRJNA242614	242614	Proteobacteria	Gammaproteobacteria	4.98629	52	-	-	-	-	JYTE01	103	5078	4822	2015-12-21	2016-12-16	Contig	FDA	SAMN02912008	GCA_001473915.1	-	-	-
Salmonella enterica	Salmonella enterica	Unknown	Unknown	Unknown	Unknown	Unknown		28901	PRJNA242614	242614	Proteobacteria	Gammaproteobacteria	5.08402	52	-	-	-	-	JYTI01	131	5240	4976	2015-12-21	2016-12-16	Contig	FDA	SAMN02912012	GCA_001473945.1	-	-	-
Salmonella enterica	Salmonella enterica	Unknown	Unknown	Unknown	Unknown	Unknown		28901	PRJNA242614	242614	Proteobacteria	Gammaproteobacteria	5.00964	52.2	-	-	-	-	JYPM01	99	5146	4890	2015-12-21	2016-12-16	Contig	FDA	SAMN02911912	GCA_001473965.1	-	-	-
Salmonella enterica	Salmonella enterica	Unknown	Unknown	Unknown	Unknown	Unknown		28901	PRJNA242614	242614	Proteobacteria	Gammaproteobacteria	4.74008	52.1	-	-	-	-	JYPN01	100	4839	4581	2015-12-21	2016-12-16	Contig	FDA	SAMN02911913	GCA_001473985.1	-	-	-
Salmonella enterica	Salmonella enterica	Unknown	Unknown	Unknown	Unknown	Unknown		28901	PRJNA242614	242614	Proteobacteria	Gammaproteobacteria	5.00787	52.1	-	-	-	-	JYPP01	183	5137	4863	2015-12-21	2016-12-16	Contig	FDA	SAMN02911915	GCA_001474005.1	-	-	-
Salmonella enterica	Salmonella enterica	Unknown	Unknown	Unknown	Unknown	Unknown		28901	PRJNA242614	242614	Proteobacteria	Gammaproteobacteria	4.67426	52.1	-	-	-	-	JYPR01	166	4729	4485	2015-12-21	2016-12-16	Contig	FDA	SAMN02911917	GCA_001474025.1	-	-	-
Salmonella enterica	Salmonella enterica	Unknown	Unknown	Unknown	Unknown	Unknown		28901	PRJNA242614	242614	Proteobacteria	Gammaproteobacteria	4.72281	52.1	-	-	-	-	JYPS01	84	4818	4577	2015-12-21	2016-12-16	Contig	FDA	SAMN02911918	GCA_001474045.1	-	-	-
Salmonella enterica	Salmonella enterica	Unknown	Unknown	Unknown	Unknown	Unknown		28901	PRJNA242614	242614	Proteobacteria	Gammaproteobacteria	5.01441	52.2	-	-	-	-	JYPT01	99	5166	4906	2015-12-21	2016-12-16	Contig	FDA	SAMN02911919	GCA_001474065.1	-	-	-
Salmonella enterica	Salmonella enterica	Unknown	Unknown	Unknown	Unknown	Unknown		28901	PRJNA242614	242614	Proteobacteria	Gammaproteobacteria	4.91819	52	-	-	-	-	JYPU01	53	5040	4725	2015-12-21	2016-12-16	Contig	FDA	SAMN02911920	GCA_001474075.1	-	-	-
Salmonella enterica	Salmonella enterica	Unknown	Unknown	Unknown	Unknown	Unknown		28901	PRJNA242614	242614	Proteobacteria	Gammaproteobacteria	4.94254	51.9	-	-	-	-	JYPV01	136	5015	4749	2015-12-21	2016-12-16	Contig	FDA	SAMN02911921	GCA_001474095.1	-	-	-
Salmonella enterica	Salmonella enterica	Unknown	Unknown	Unknown	Unknown	Unknown		28901	PRJNA242614	242614	Proteobacteria	Gammaproteobacteria	4.98546	52.2	-	-	-	-	JYPX01	71	5110	4855	2015-12-21	2016-12-16	Contig	FDA	SAMN02911923	GCA_001474125.1	-	-	-
Salmonella enterica	Salmonella enterica	Unknown	Unknown	Unknown	Unknown	Unknown		28901	PRJNA242614	242614	Proteobacteria	Gammaproteobacteria	4.72284	52.1	-	-	-	-	JYPY01	55	4826	4580	2015-12-21	2016-12-16	Contig	FDA	SAMN02911924	GCA_001474135.1	-	-	-
Salmonella enterica	Salmonella enterica	Unknown	Unknown	Unknown	Unknown	Unknown		28901	PRJNA242614	242614	Proteobacteria	Gammaproteobacteria	4.87381	52.1	-	-	-	-	JYQB01	66	4942	4700	2015-12-21	2016-12-16	Contig	FDA	SAMN02911927	GCA_001474165.1	-	-	-
Salmonella enterica	Salmonella enterica	Unknown	Unknown	Unknown	Unknown	Unknown		28901	PRJNA242614	242614	Proteobacteria	Gammaproteobacteria	4.79234	52	-	-	-	-	JYQD01	106	4857	4599	2015-12-21	2016-12-16	Contig	FDA	SAMN02911929	GCA_001474185.1	-	-	-
Salmonella enterica	Salmonella enterica	Unknown	Unknown	Unknown	Unknown	Unknown		28901	PRJNA242614	242614	Proteobacteria	Gammaproteobacteria	4.96967	52.1	-	-	-	-	JYQE01	61	5087	4840	2015-12-21	2016-12-16	Contig	FDA	SAMN02911930	GCA_001474205.1	-	-	-
Salmonella enterica	Salmonella enterica	Unknown	Unknown	Unknown	Unknown	Unknown		28901	PRJNA242614	242614	Proteobacteria	Gammaproteobacteria	4.84964	52.3	-	-	-	-	JYQG01	87	4904	4661	2015-12-21	2016-12-16	Contig	FDA	SAMN02911932	GCA_001474225.1	-	-	-
Salmonella enterica	Salmonella enterica	Unknown	Unknown	Unknown	Unknown	Unknown		28901	PRJNA242614	242614	Proteobacteria	Gammaproteobacteria	4.89927	52.1	-	-	-	-	JYQH01	115	5026	4731	2015-12-21	2016-12-16	Contig	FDA	SAMN02911933	GCA_001474245.1	-	-	-
Salmonella enterica	Salmonella enterica	Unknown	Unknown	Unknown	Unknown	Unknown		28901	PRJNA242614	242614	Proteobacteria	Gammaproteobacteria	4.96964	52.1	-	-	-	-	JYQJ01	143	5127	4809	2015-12-21	2016-12-16	Contig	FDA	SAMN02911935	GCA_001474255.1	-	-	-
Salmonella enterica	Salmonella enterica	Unknown	Unknown	Unknown	Unknown	Unknown		28901	PRJNA242614	242614	Proteobacteria	Gammaproteobacteria	4.73597	52.2	-	-	-	-	JYQK01	61	4792	4563	2015-12-21	2016-12-16	Contig	FDA	SAMN02911936	GCA_001474275.1	-	-	-
Salmonella enterica	Salmonella enterica	Unknown	Unknown	Unknown	Unknown	Unknown		28901	PRJNA242614	242614	Proteobacteria	Gammaproteobacteria	5.34878	52.1	-	-	-	-	JYQL01	87	5581	5275	2015-12-21	2016-12-16	Contig	FDA	SAMN02911937	GCA_001474305.1	-	-	-
Salmonella enterica	Salmonella enterica	Unknown	Unknown	Unknown	Unknown	Unknown		28901	PRJNA242614	242614	Proteobacteria	Gammaproteobacteria	5.10864	52	-	-	-	-	JYQM01	101	5290	5013	2015-12-21	2016-12-16	Contig	FDA	SAMN02911938	GCA_001474325.1	-	-	-
Salmonella enterica	Salmonella enterica	Unknown	Unknown	Unknown	Unknown	Unknown		28901	PRJNA242614	242614	Proteobacteria	Gammaproteobacteria	4.86154	52.2	-	-	-	-	JYQN01	104	4955	4689	2015-12-21	2016-12-16	Contig	FDA	SAMN02911939	GCA_001474335.1	-	-	-
Salmonella enterica	Salmonella enterica	Unknown	Unknown	Unknown	Unknown	Unknown		28901	PRJNA242614	242614	Proteobacteria	Gammaproteobacteria	4.94213	51.8	-	-	-	-	JYQO01	52	5023	4759	2015-12-21	2016-12-16	Contig	FDA	SAMN02911940	GCA_001474355.1	-	-	-
Salmonella enterica	Salmonella enterica	Unknown	Unknown	Unknown	Unknown	Unknown		28901	PRJNA242614	242614	Proteobacteria	Gammaproteobacteria	5.00126	52.1	-	-	-	-	JYQQ01	131	5112	4801	2015-12-21	2016-12-16	Contig	FDA	SAMN02911942	GCA_001474385.1	-	-	-
Salmonella enterica	Salmonella enterica	Unknown	Unknown	Unknown	Unknown	Unknown		28901	PRJNA242614	242614	Proteobacteria	Gammaproteobacteria	4.61681	52.3	-	-	-	-	JYQR01	68	4637	4406	2015-12-21	2016-12-16	Contig	FDA	SAMN02911943	GCA_001474405.1	-	-	-
Salmonella enterica	Salmonella enterica	Unknown	Unknown	Unknown	Unknown	Unknown		28901	PRJNA242614	242614	Proteobacteria	Gammaproteobacteria	4.95456	52	-	-	-	-	JYQT01	62	5063	4813	2015-12-21	2016-12-16	Contig	FDA	SAMN02911945	GCA_001474415.1	-	-	-
Salmonella enterica	Salmonella enterica	Unknown	Unknown	Unknown	Unknown	Unknown		28901	PRJNA242614	242614	Proteobacteria	Gammaproteobacteria	5.03325	52	-	-	-	-	JYQU01	166	5186	4892	2015-12-21	2016-12-16	Contig	FDA	SAMN02911946	GCA_001474445.1	-	-	-
Salmonella enterica	Salmonella enterica	Unknown	Unknown	Unknown	Unknown	Unknown		28901	PRJNA242614	242614	Proteobacteria	Gammaproteobacteria	4.82503	52	-	-	-	-	JYQW01	74	4886	4638	2015-12-21	2016-12-16	Contig	FDA	SAMN02911948	GCA_001474465.1	-	-	-
Salmonella enterica	Salmonella enterica	Unknown	Unknown	Unknown	Unknown	Unknown		28901	PRJNA242614	242614	Proteobacteria	Gammaproteobacteria	4.81196	52.2	-	-	-	-	JYQX01	70	4846	4595	2015-12-21	2016-12-16	Contig	FDA	SAMN02911949	GCA_001474485.1	-	-	-
Salmonella enterica	Salmonella enterica	Unknown	Unknown	Unknown	Unknown	Unknown		28901	PRJNA242614	242614	Proteobacteria	Gammaproteobacteria	4.78497	52	-	-	-	-	JYQZ01	72	4892	4631	2015-12-21	2016-12-16	Contig	FDA	SAMN02911951	GCA_001474505.1	-	-	-
Salmonella enterica	Salmonella enterica	Unknown	Unknown	Unknown	Unknown	Unknown		28901	PRJNA242614	242614	Proteobacteria	Gammaproteobacteria	4.91925	52.1	-	-	-	-	JYRC01	101	5021	4768	2015-12-21	2016-12-16	Contig	FDA	SAMN02911954	GCA_001474515.1	-	-	-
Salmonella enterica	Salmonella enterica	Unknown	Unknown	Unknown	Unknown	Unknown		28901	PRJNA242614	242614	Proteobacteria	Gammaproteobacteria	4.98416	52.1	-	-	-	-	JYRF01	96	5112	4852	2015-12-21	2016-12-16	Contig	FDA	SAMN02911957	GCA_001474545.1	-	-	-
Salmonella enterica	Salmonella enterica	Unknown	Unknown	Unknown	Unknown	Unknown		28901	PRJNA242614	242614	Proteobacteria	Gammaproteobacteria	4.75971	52.2	-	-	-	-	JYRG01	147	4837	4582	2015-12-21	2016-12-16	Contig	FDA	SAMN02911958	GCA_001474565.1	-	-	-
Salmonella enterica	Salmonella enterica	Unknown	Unknown	Unknown	Unknown	Unknown		28901	PRJNA242614	242614	Proteobacteria	Gammaproteobacteria	4.92551	52.1	-	-	-	-	JYRI01	69	5064	4757	2015-12-21	2016-12-16	Contig	FDA	SAMN02911960	GCA_001474575.1	-	-	-
Salmonella enterica	Salmonella enterica	Unknown	Unknown	Unknown	Unknown	Unknown		28901	PRJNA242614	242614	Proteobacteria	Gammaproteobacteria	4.93958	52.2	-	-	-	-	JYRJ01	82	5081	4844	2015-12-21	2016-12-16	Contig	FDA	SAMN02911961	GCA_001474605.1	-	-	-
Salmonella enterica	Salmonella enterica	Unknown	Unknown	Unknown	Unknown	Unknown		28901	PRJNA242614	242614	Proteobacteria	Gammaproteobacteria	4.75549	52.1	-	-	-	-	JYRL01	57	4813	4563	2015-12-21	2016-12-16	Contig	FDA	SAMN02911963	GCA_001474625.1	-	-	-
Salmonella enterica	Salmonella enterica	Unknown	Unknown	Unknown	Unknown	Unknown		28901	PRJNA242614	242614	Proteobacteria	Gammaproteobacteria	4.95655	52.1	-	-	-	-	JYRM01	95	5077	4826	2015-12-21	2016-12-16	Contig	FDA	SAMN02911964	GCA_001474645.1	-	-	-
Salmonella enterica	Salmonella enterica	Unknown	Unknown	Unknown	Unknown	Unknown		28901	PRJNA242614	242614	Proteobacteria	Gammaproteobacteria	4.80677	52	-	-	-	-	JYRN01	98	4879	4631	2015-12-21	2016-12-16	Contig	FDA	SAMN02911965	GCA_001474655.1	-	-	-
Salmonella enterica	Salmonella enterica	Unknown	Unknown	Unknown	Unknown	Unknown		28901	PRJNA242614	242614	Proteobacteria	Gammaproteobacteria	4.69619	52.1	-	-	-	-	JYRO01	67	4783	4540	2015-12-21	2016-12-16	Contig	FDA	SAMN02911966	GCA_001474685.1	-	-	-
Salmonella enterica	Salmonella enterica	Unknown	Unknown	Unknown	Unknown	Unknown		28901	PRJNA242614	242614	Proteobacteria	Gammaproteobacteria	4.6289	52.3	-	-	-	-	JYRP01	59	4655	4429	2015-12-21	2016-12-16	Contig	FDA	SAMN02911967	GCA_001474705.1	-	-	-
Salmonella enterica	Salmonella enterica	Unknown	Unknown	Unknown	Unknown	Unknown		28901	PRJNA242614	242614	Proteobacteria	Gammaproteobacteria	4.71275	52.2	-	-	-	-	JYRS01	85	4762	4520	2015-12-21	2016-12-16	Contig	FDA	SAMN02911970	GCA_001474725.1	-	-	-
Salmonella enterica	Salmonella enterica	Unknown	Unknown	Unknown	Unknown	Unknown		28901	PRJNA242614	242614	Proteobacteria	Gammaproteobacteria	4.74988	52.1	-	-	-	-	JYRU01	83	4798	4561	2015-12-21	2016-12-16	Contig	FDA	SAMN02911972	GCA_001474745.1	-	-	-
Salmonella enterica	Salmonella enterica	Unknown	Unknown	Unknown	Unknown	Unknown		28901	PRJNA242614	242614	Proteobacteria	Gammaproteobacteria	4.83856	52.1	-	-	-	-	JYRX01	83	4921	4688	2015-12-21	2016-12-16	Contig	FDA	SAMN02911975	GCA_001474755.1	-	-	-
Salmonella enterica	Salmonella enterica	Unknown	Unknown	Unknown	Unknown	Unknown		28901	PRJNA242614	242614	Proteobacteria	Gammaproteobacteria	4.6231	52.3	-	-	-	-	JYRZ01	67	4660	4414	2015-12-21	2016-12-16	Contig	FDA	SAMN02911977	GCA_001474775.1	-	-	-
Salmonella enterica	Salmonella enterica	Unknown	Unknown	Unknown	Unknown	Unknown		28901	PRJNA242614	242614	Proteobacteria	Gammaproteobacteria	4.93119	52.1	-	-	-	-	JYSA01	95	5051	4786	2015-12-21	2016-12-16	Contig	FDA	SAMN02911978	GCA_001474805.1	-	-	-
Salmonella enterica	Salmonella enterica	Unknown	Unknown	Unknown	Unknown	Unknown		28901	PRJNA242614	242614	Proteobacteria	Gammaproteobacteria	5.11054	52.1	-	-	-	-	JYSB01	172	5297	5011	2015-12-21	2016-12-16	Contig	FDA	SAMN02911979	GCA_001474825.1	-	-	-
Salmonella enterica	Salmonella enterica	Unknown	Unknown	Unknown	Unknown	Unknown		28901	PRJNA242614	242614	Proteobacteria	Gammaproteobacteria	4.85158	52.1	-	-	-	-	JYSE01	72	4940	4691	2015-12-21	2016-12-16	Contig	FDA	SAMN02911982	GCA_001474835.1	-	-	-
Salmonella enterica	Salmonella enterica	Unknown	Unknown	Unknown	Unknown	Unknown		28901	PRJNA242614	242614	Proteobacteria	Gammaproteobacteria	5.07904	52.1	-	-	-	-	JYSI01	83	5233	4974	2015-12-21	2016-12-16	Contig	FDA	SAMN02911986	GCA_001474845.1	-	-	-
Salmonella enterica	Salmonella enterica	Unknown	Unknown	Unknown	Unknown	Unknown		28901	PRJNA242614	242614	Proteobacteria	Gammaproteobacteria	4.97002	52.1	-	-	-	-	JYSJ01	55	5117	4881	2015-12-21	2016-12-16	Contig	FDA	SAMN02911987	GCA_001474885.1	-	-	-
Salmonella enterica	Salmonella enterica	Unknown	Unknown	Unknown	Unknown	Unknown		28901	PRJNA242614	242614	Proteobacteria	Gammaproteobacteria	4.88131	52.1	-	-	-	-	JYSP01	116	4960	4689	2015-12-21	2016-12-16	Contig	FDA	SAMN02911993	GCA_001474905.1	-	-	-
Salmonella enterica	Salmonella enterica	Unknown	Unknown	Unknown	Unknown	Unknown		28901	PRJNA242614	242614	Proteobacteria	Gammaproteobacteria	4.97305	52.1	-	-	-	-	JYSM01	108	5115	4839	2015-12-21	2016-12-17	Contig	FDA	SAMN02911990	GCA_001474915.1	-	-	-
Salmonella enterica	Salmonella enterica	Unknown	Unknown	Unknown	Unknown	Unknown		28901	PRJNA242614	242614	Proteobacteria	Gammaproteobacteria	4.78832	52.2	-	-	-	-	JYSQ01	58	4841	4608	2015-12-21	2016-12-16	Contig	FDA	SAMN02911994	GCA_001474925.1	-	-	-
Salmonella enterica	Salmonella enterica	Unknown	Unknown	Unknown	Unknown	Unknown		28901	PRJNA242614	242614	Proteobacteria	Gammaproteobacteria	4.74261	52	-	-	-	-	JYSS01	161	4872	4591	2015-12-21	2016-12-16	Contig	FDA	SAMN02911996	GCA_001474965.1	-	-	-
Salmonella enterica	Salmonella enterica	Unknown	Unknown	Unknown	Unknown	Unknown		28901	PRJNA242614	242614	Proteobacteria	Gammaproteobacteria	4.93206	51.9	-	-	-	-	JYSU01	63	5020	4768	2015-12-21	2016-12-16	Contig	FDA	SAMN02911998	GCA_001474985.1	-	-	-
Salmonella enterica	Salmonella enterica	Unknown	Unknown	Unknown	Unknown	Unknown		28901	PRJNA242614	242614	Proteobacteria	Gammaproteobacteria	4.70149	52.1	-	-	-	-	JYSV01	49	4739	4501	2015-12-21	2016-12-16	Contig	FDA	SAMN02911999	GCA_001474995.1	-	-	-
Salmonella enterica	Salmonella enterica	Unknown	Unknown	Unknown	Unknown	Unknown		28901	PRJNA242614	242614	Proteobacteria	Gammaproteobacteria	4.5968	52.2	-	-	-	-	JYSW01	41	4623	4383	2015-12-21	2016-12-16	Contig	FDA	SAMN02912000	GCA_001475005.1	-	-	-
Salmonella enterica	Salmonella enterica	Unknown	Unknown	Unknown	Unknown	Unknown		28901	PRJNA242614	242614	Proteobacteria	Gammaproteobacteria	4.92044	52.1	-	-	-	-	JYSY01	74	5031	4768	2015-12-21	2016-12-16	Contig	FDA	SAMN02912002	GCA_001475045.1	-	-	-
Salmonella enterica	Salmonella enterica	Unknown	Unknown	Unknown	Unknown	Unknown		28901	PRJNA242614	242614	Proteobacteria	Gammaproteobacteria	5.1256	52	-	-	-	-	JYTD01	117	5289	5039	2015-12-21	2016-12-16	Contig	FDA	SAMN02912007	GCA_001475065.1	-	-	-
Salmonella enterica	Salmonella enterica	Unknown	Unknown	Unknown	Unknown	Unknown		28901	PRJNA242614	242614	Proteobacteria	Gammaproteobacteria	4.72061	52.1	-	-	-	-	JYSZ01	89	4738	4488	2015-12-21	2016-12-16	Contig	FDA	SAMN02912003	GCA_001475075.1	-	-	-
Salmonella enterica	Salmonella enterica	Unknown	Unknown	Unknown	Unknown	Unknown		28901	PRJNA242614	242614	Proteobacteria	Gammaproteobacteria	4.97863	52.1	-	-	-	-	JYTF01	85	5149	4819	2015-12-21	2016-12-16	Contig	FDA	SAMN02912009	GCA_001475085.1	-	-	-
Salmonella enterica	Salmonella enterica	Unknown	Unknown	Unknown	Unknown	Unknown		28901	PRJNA242614	242614	Proteobacteria	Gammaproteobacteria	4.69532	52.2	-	-	-	-	JYTG01	68	4721	4475	2015-12-21	2016-12-17	Contig	FDA	SAMN02912010	GCA_001475105.1	-	-	-
Salmonella enterica	Salmonella enterica	Unknown	Unknown	Unknown	Unknown	Unknown		28901	PRJNA242614	242614	Proteobacteria	Gammaproteobacteria	4.80789	52	-	-	-	-	JYTJ01	95	4873	4624	2015-12-21	2016-12-16	Contig	FDA	SAMN02912013	GCA_001475145.1	-	-	-
Salmonella enterica	Salmonella enterica	Unknown	Unknown	Unknown	Unknown	Unknown		28901	PRJNA242614	242614	Proteobacteria	Gammaproteobacteria	4.8472	52.3	-	-	-	-	JYTK01	67	4923	4690	2015-12-21	2016-12-16	Contig	FDA	SAMN02912014	GCA_001475165.1	-	-	-
Salmonella enterica	Salmonella enterica	Unknown	Unknown	Unknown	Unknown	Unknown		28901	PRJNA242614	242614	Proteobacteria	Gammaproteobacteria	5.02141	52.2	-	-	-	-	JYTL01	79	5168	4911	2015-12-21	2016-12-16	Contig	FDA	SAMN02912015	GCA_001475175.1	-	-	-
Salmonella enterica	Salmonella enterica	Unknown	Unknown	Unknown	Unknown	Unknown		28901	PRJNA242614	242614	Proteobacteria	Gammaproteobacteria	4.91567	52.1	-	-	-	-	JYSC01	75	5030	4777	2015-12-21	2016-12-16	Contig	FDA	SAMN02911980	GCA_001475215.1	-	-	-
Salmonella enterica	Salmonella enterica	Unknown	Unknown	Unknown	Unknown	Unknown		28901	PRJNA242614	242614	Proteobacteria	Gammaproteobacteria	4.96927	52.2	-	-	-	-	JYSL01	175	5103	4827	2015-12-21	2016-12-16	Contig	FDA	SAMN02911989	GCA_001475225.1	-	-	-
Salmonella enterica	Salmonella enterica	Unknown	Unknown	Unknown	Unknown	Unknown		28901	PRJNA242614	242614	Proteobacteria	Gammaproteobacteria	4.5764	52.1	-	-	-	-	JYTA01	117	4637	4363	2015-12-21	2016-12-16	Contig	FDA	SAMN02912004	GCA_001475235.1	-	-	-
Salmonella enterica	Salmonella enterica	Unknown	Unknown	Unknown	Unknown	Unknown		28901	PRJNA242614	242614	Proteobacteria	Gammaproteobacteria	4.89655	52.2	-	-	-	-	JYRT01	131	4994	4737	2015-12-21	2016-12-16	Contig	FDA	SAMN02911971	GCA_001475245.1	-	-	-
Salmonella enterica	Salmonella enterica	Unknown	Unknown	Unknown	Unknown	Unknown		28901	PRJNA242614	242614	Proteobacteria	Gammaproteobacteria	4.68844	52.1	-	-	-	-	JYRR01	84	4786	4487	2015-12-21	2016-12-16	Contig	FDA	SAMN02911969	GCA_001475295.1	-	-	-
Salmonella enterica	Salmonella enterica	Unknown	Unknown	Unknown	Unknown	Unknown		28901	PRJNA242614	242614	Proteobacteria	Gammaproteobacteria	5.14626	52.1	-	-	-	-	JYRW01	147	5316	5061	2015-12-21	2016-12-16	Contig	FDA	SAMN02911974	GCA_001475305.1	-	-	-
Salmonella enterica	Salmonella enterica	Unknown	Unknown	Unknown	Unknown	Unknown		28901	PRJNA242614	242614	Proteobacteria	Gammaproteobacteria	5.0097	52.1	-	-	-	-	JYSG01	78	5131	4892	2015-12-21	2016-12-16	Contig	FDA	SAMN02911984	GCA_001475335.1	-	-	-
Salmonella enterica	Salmonella enterica	Unknown	Unknown	Unknown	Unknown	Unknown		28901	PRJNA242614	242614	Proteobacteria	Gammaproteobacteria	4.66515	52.2	-	-	-	-	JYSD01	41	4683	4467	2015-12-21	2016-12-16	Contig	FDA	SAMN02911981	GCA_001475345.1	-	-	-
Salmonella enterica	Salmonella enterica	Unknown	Unknown	Unknown	Unknown	Unknown		28901	PRJNA242614	242614	Proteobacteria	Gammaproteobacteria	4.69988	52	-	-	-	-	JYTH01	40	4741	4486	2015-12-21	2016-12-16	Contig	FDA	SAMN02912011	GCA_001475375.1	-	-	-
Salmonella enterica	Salmonella enterica	Unknown	Unknown	Unknown	Unknown	Unknown		28901	PRJNA242614	242614	Proteobacteria	Gammaproteobacteria	4.93953	51.8	-	-	-	-	JYYF01	147	5049	4758	2015-12-22	2016-12-17	Contig	FDA	SAMN02950159	GCA_001480915.1	-	-	-
Salmonella enterica	Salmonella enterica	Unknown	Unknown	Unknown	Unknown	Unknown		28901	PRJDB4308	309823	Proteobacteria	Gammaproteobacteria	4.88184	52.2	-	-	-	-	BCNZ01	171	4904	4644	2016-01-22	2016-12-17	Contig	South Dakota State University	SAMD00043356	GCA_001569545.1	-	-	-
Salmonella enterica	Salmonella enterica	Unknown	Unknown	Unknown	Unknown	Unknown		28901	PRJDB4308	309823	Proteobacteria	Gammaproteobacteria	4.87658	52.2	-	-	-	-	BCOA01	141	4902	4644	2016-01-22	2016-12-17	Contig	South Dakota State University	SAMD00043367	GCA_001569565.1	-	-	-
Salmonella enterica	Salmonella enterica	Unknown	Unknown	Unknown	Unknown	Unknown		28901	PRJDB4308	309823	Proteobacteria	Gammaproteobacteria	4.88732	52.1	-	-	-	-	BCOB01	168	4949	4706	2016-01-22	2016-12-17	Contig	South Dakota State University	SAMD00043378	GCA_001569585.1	-	-	-
Salmonella enterica	Salmonella enterica	Unknown	Unknown	Unknown	Unknown	Unknown		28901	PRJDB4308	309823	Proteobacteria	Gammaproteobacteria	4.85378	52.2	-	-	-	-	BCOC01	175	4903	4654	2016-01-22	2016-12-17	Contig	South Dakota State University	SAMD00043381	GCA_001569605.1	-	-	-
Salmonella enterica	Salmonella enterica	Unknown	Unknown	Unknown	Unknown	Unknown		28901	PRJDB4308	309823	Proteobacteria	Gammaproteobacteria	4.70731	52.2	-	-	-	-	BCOD01	130	4735	4464	2016-01-22	2016-12-17	Contig	South Dakota State University	SAMD00043382	GCA_001569625.1	-	-	-
Salmonella enterica	Salmonella enterica	Unknown	Unknown	Unknown	Unknown	Unknown		28901	PRJDB4308	309823	Proteobacteria	Gammaproteobacteria	4.68095	52.2	-	-	-	-	BCOE01	125	4712	4420	2016-01-22	2016-12-17	Contig	South Dakota State University	SAMD00043383	GCA_001569645.1	-	-	-
Salmonella enterica	Salmonella enterica	Unknown	Unknown	Unknown	Unknown	Unknown		28901	PRJDB4308	309823	Proteobacteria	Gammaproteobacteria	4.9502	52.1	-	-	-	-	BCOF01	267	4957	4684	2016-01-22	2016-12-17	Contig	South Dakota State University	SAMD00043384	GCA_001569665.1	-	-	-
Salmonella enterica	Salmonella enterica	Unknown	Unknown	Unknown	Unknown	Unknown		28901	PRJDB4308	309823	Proteobacteria	Gammaproteobacteria	4.72327	52.2	-	-	-	-	BCOG01	178	4749	4459	2016-01-22	2016-12-17	Contig	South Dakota State University	SAMD00043385	GCA_001569685.1	-	-	-
Salmonella enterica	Salmonella enterica	Unknown	Unknown	Unknown	Unknown	Unknown		28901	PRJDB4308	309823	Proteobacteria	Gammaproteobacteria	4.82817	52.2	-	-	-	-	BCOH01	137	4915	4650	2016-01-22	2016-12-17	Contig	South Dakota State University	SAMD00043386	GCA_001569705.1	-	-	-
Salmonella enterica	Salmonella enterica	Unknown	Unknown	Unknown	Unknown	Unknown		28901	PRJDB4308	309823	Proteobacteria	Gammaproteobacteria	5.05987	52	-	-	-	-	BCOI01	435	5083	4800	2016-01-22	2016-12-17	Contig	South Dakota State University	SAMD00043346	GCA_001569725.1	-	-	-
Salmonella enterica	Salmonella enterica	Unknown	Unknown	Unknown	Unknown	Unknown		28901	PRJDB4308	309823	Proteobacteria	Gammaproteobacteria	4.93863	52.1	-	-	-	-	BCOJ01	587	4978	4634	2016-01-22	2016-12-17	Contig	South Dakota State University	SAMD00043347	GCA_001569745.1	-	-	-
Salmonella enterica	Salmonella enterica	Unknown	Unknown	Unknown	Unknown	Unknown		28901	PRJDB4308	309823	Proteobacteria	Gammaproteobacteria	4.68908	52.2	-	-	-	-	BCOK01	126	4707	4418	2016-01-22	2016-12-17	Contig	South Dakota State University	SAMD00043348	GCA_001569765.1	-	-	-
Salmonella enterica	Salmonella enterica	Unknown	Unknown	Unknown	Unknown	Unknown		28901	PRJDB4308	309823	Proteobacteria	Gammaproteobacteria	4.87266	52.1	-	-	-	-	BCOL01	127	4972	4705	2016-01-22	2016-12-17	Contig	South Dakota State University	SAMD00043349	GCA_001569785.1	-	-	-
Salmonella enterica	Salmonella enterica	Unknown	Unknown	Unknown	Unknown	Unknown		28901	PRJDB4308	309823	Proteobacteria	Gammaproteobacteria	4.53619	52.3	-	-	-	-	BCOM01	98	4582	4328	2016-01-22	2016-12-17	Contig	South Dakota State University	SAMD00043350	GCA_001569805.1	-	-	-
Salmonella enterica	Salmonella enterica	Unknown	Unknown	Unknown	Unknown	Unknown		28901	PRJDB4308	309823	Proteobacteria	Gammaproteobacteria	5.31306	51.8	-	-	-	-	BCON01	1209	5614	4942	2016-01-22	2016-12-17	Contig	South Dakota State University	SAMD00043351	GCA_001569825.1	-	-	-
Salmonella enterica	Salmonella enterica	Unknown	Unknown	Unknown	Unknown	Unknown		28901	PRJDB4308	309823	Proteobacteria	Gammaproteobacteria	4.97035	52.1	-	-	-	-	BCOO01	132	5047	4773	2016-01-22	2016-12-17	Contig	South Dakota State University	SAMD00043352	GCA_001569845.1	-	-	-
Salmonella enterica	Salmonella enterica	Unknown	Unknown	Unknown	Unknown	Unknown		28901	PRJDB4308	309823	Proteobacteria	Gammaproteobacteria	4.68772	52.2	-	-	-	-	BCOP01	128	4722	4431	2016-01-22	2016-12-17	Contig	South Dakota State University	SAMD00043353	GCA_001569865.1	-	-	-
Salmonella enterica	Salmonella enterica	Unknown	Unknown	Unknown	Unknown	Unknown		28901	PRJDB4308	309823	Proteobacteria	Gammaproteobacteria	5.25928	52	-	-	-	-	BCOQ01	585	5292	4939	2016-01-22	2016-12-17	Contig	South Dakota State University	SAMD00043354	GCA_001569885.1	-	-	-
Salmonella enterica	Salmonella enterica	Unknown	Unknown	Unknown	Unknown	Unknown		28901	PRJDB4308	309823	Proteobacteria	Gammaproteobacteria	4.72168	52.2	-	-	-	-	BCOR01	109	4758	4470	2016-01-22	2016-12-17	Contig	South Dakota State University	SAMD00043355	GCA_001569905.1	-	-	-
Salmonella enterica	Salmonella enterica	Unknown	Unknown	Unknown	Unknown	Unknown		28901	PRJDB4308	309823	Proteobacteria	Gammaproteobacteria	4.87194	52.2	-	-	-	-	BCOS01	183	4895	4634	2016-01-22	2016-12-17	Contig	South Dakota State University	SAMD00043357	GCA_001569925.1	-	-	-
Salmonella enterica	Salmonella enterica	Unknown	Unknown	Unknown	Unknown	Unknown		28901	PRJDB4308	309823	Proteobacteria	Gammaproteobacteria	4.94723	52.1	-	-	-	-	BCOT01	189	4989	4708	2016-01-22	2016-12-17	Contig	South Dakota State University	SAMD00043358	GCA_001569945.1	-	-	-
Salmonella enterica	Salmonella enterica	Unknown	Unknown	Unknown	Unknown	Unknown		28901	PRJDB4308	309823	Proteobacteria	Gammaproteobacteria	4.80162	52.1	-	-	-	-	BCOU01	94	4881	4624	2016-01-22	2016-12-17	Contig	South Dakota State University	SAMD00043359	GCA_001569965.1	-	-	-
Salmonella enterica	Salmonella enterica	Unknown	Unknown	Unknown	Unknown	Unknown		28901	PRJDB4308	309823	Proteobacteria	Gammaproteobacteria	4.97549	52.2	-	-	-	-	BCOV01	216	5010	4740	2016-01-22	2016-12-17	Contig	South Dakota State University	SAMD00043360	GCA_001569985.1	-	-	-
Salmonella enterica	Salmonella enterica	Unknown	Unknown	Unknown	Unknown	Unknown		28901	PRJDB4308	309823	Proteobacteria	Gammaproteobacteria	4.70242	52.2	-	-	-	-	BCOX01	166	4718	4434	2016-01-22	2016-12-17	Contig	South Dakota State University	SAMD00043362	GCA_001570025.1	-	-	-
Salmonella enterica	Salmonella enterica	Unknown	Unknown	Unknown	Unknown	Unknown		28901	PRJDB4308	309823	Proteobacteria	Gammaproteobacteria	4.78383	52.1	-	-	-	-	BCOY01	140	4754	4491	2016-01-22	2016-12-17	Contig	South Dakota State University	SAMD00043363	GCA_001570045.1	-	-	-
Salmonella enterica	Salmonella enterica	Unknown	Unknown	Unknown	Unknown	Unknown		28901	PRJDB4308	309823	Proteobacteria	Gammaproteobacteria	4.87513	52.2	-	-	-	-	BCOZ01	174	5012	4699	2016-01-22	2016-12-17	Contig	South Dakota State University	SAMD00043364	GCA_001570065.1	-	-	-
Salmonella enterica	Salmonella enterica	Unknown	Unknown	Unknown	Unknown	Unknown		28901	PRJDB4308	309823	Proteobacteria	Gammaproteobacteria	4.88538	52.2	-	-	-	-	BCPA01	156	4911	4650	2016-01-22	2016-12-17	Contig	South Dakota State University	SAMD00043365	GCA_001570085.1	-	-	-
Salmonella enterica	Salmonella enterica	Unknown	Unknown	Unknown	Unknown	Unknown		28901	PRJDB4308	309823	Proteobacteria	Gammaproteobacteria	4.69913	52.2	-	-	-	-	BCPB01	146	4731	4434	2016-01-22	2016-12-17	Contig	South Dakota State University	SAMD00043366	GCA_001570105.1	-	-	-
Salmonella enterica	Salmonella enterica	Unknown	Unknown	Unknown	Unknown	Unknown		28901	PRJDB4308	309823	Proteobacteria	Gammaproteobacteria	4.86753	52.2	-	-	-	-	BCPC01	125	4907	4641	2016-01-22	2016-12-17	Contig	South Dakota State University	SAMD00043368	GCA_001570125.1	-	-	-
Salmonella enterica	Salmonella enterica	Unknown	Unknown	Unknown	Unknown	Unknown		28901	PRJDB4308	309823	Proteobacteria	Gammaproteobacteria	4.73111	52.2	-	-	-	-	BCPD01	126	4767	4476	2016-01-22	2016-12-17	Contig	South Dakota State University	SAMD00043369	GCA_001570145.1	-	-	-
Salmonella enterica	Salmonella enterica	Unknown	Unknown	Unknown	Unknown	Unknown		28901	PRJDB4308	309823	Proteobacteria	Gammaproteobacteria	4.82743	52.2	-	-	-	-	BCPE01	150	4838	4586	2016-01-22	2016-12-17	Contig	South Dakota State University	SAMD00043370	GCA_001570165.1	-	-	-
Salmonella enterica	Salmonella enterica	Unknown	Unknown	Unknown	Unknown	Unknown		28901	PRJDB4308	309823	Proteobacteria	Gammaproteobacteria	4.70819	52.2	-	-	-	-	BCPF01	159	4712	4447	2016-01-22	2016-12-17	Contig	South Dakota State University	SAMD00043371	GCA_001570185.1	-	-	-
Salmonella enterica	Salmonella enterica	Unknown	Unknown	Unknown	Unknown	Unknown		28901	PRJDB4308	309823	Proteobacteria	Gammaproteobacteria	4.68271	52.2	-	-	-	-	BCPG01	133	4702	4418	2016-01-22	2016-12-17	Contig	South Dakota State University	SAMD00043372	GCA_001570205.1	-	-	-
Salmonella enterica	Salmonella enterica	Unknown	Unknown	Unknown	Unknown	Unknown		28901	PRJDB4308	309823	Proteobacteria	Gammaproteobacteria	4.87981	52.1	-	-	-	-	BCPH01	144	4960	4703	2016-01-22	2016-12-17	Contig	South Dakota State University	SAMD00043373	GCA_001570225.1	-	-	-
Salmonella enterica	Salmonella enterica	Unknown	Unknown	Unknown	Unknown	Unknown		28901	PRJDB4308	309823	Proteobacteria	Gammaproteobacteria	4.52377	52.3	-	-	-	-	BCPI01	98	4552	4310	2016-01-22	2016-12-17	Contig	South Dakota State University	SAMD00043374	GCA_001570245.1	-	-	-
Salmonella enterica	Salmonella enterica	Unknown	Unknown	Unknown	Unknown	Unknown		28901	PRJDB4308	309823	Proteobacteria	Gammaproteobacteria	4.8739	52.2	-	-	-	-	BCPJ01	159	4903	4628	2016-01-22	2016-12-17	Contig	South Dakota State University	SAMD00043375	GCA_001570265.1	-	-	-
Salmonella enterica	Salmonella enterica	Unknown	Unknown	Unknown	Unknown	Unknown		28901	PRJDB4308	309823	Proteobacteria	Gammaproteobacteria	4.86023	51.9	-	-	-	-	BCPK01	181	4819	4540	2016-01-22	2016-12-17	Contig	South Dakota State University	SAMD00043376	GCA_001570285.1	-	-	-
Salmonella enterica	Salmonella enterica	Unknown	Unknown	Unknown	Unknown	Unknown		28901	PRJDB4308	309823	Proteobacteria	Gammaproteobacteria	4.8784	52.2	-	-	-	-	BCPL01	155	4897	4637	2016-01-22	2016-12-17	Contig	South Dakota State University	SAMD00043377	GCA_001570305.1	-	-	-
Salmonella enterica	Salmonella enterica	Unknown	Unknown	Unknown	Unknown	Unknown		28901	PRJDB4308	309823	Proteobacteria	Gammaproteobacteria	5.06221	52.1	-	-	-	-	BCPM01	183	4970	4743	2016-01-22	2016-12-17	Contig	South Dakota State University	SAMD00043379	GCA_001570325.1	-	-	-
Salmonella enterica	Salmonella enterica	Unknown	Unknown	Unknown	Unknown	Unknown		28901	PRJDB4308	309823	Proteobacteria	Gammaproteobacteria	5.12665	52.1	-	-	-	-	BCPN01	321	5027	4784	2016-01-22	2016-12-17	Contig	South Dakota State University	SAMD00043380	GCA_001570345.1	-	-	-
Salmonella enterica	Salmonella enterica	Unknown	Unknown	Unknown	Unknown	Unknown		28901	PRJNA310420	310420	Proteobacteria	Gammaproteobacteria	4.72123	52.2	-	-	-	-	LRVA01	107	4796	4535	2016-02-25	2016-12-17	Contig	University of Malaya	SAMN04452392	GCA_001575015.1	-	-	-
Salmonella enterica	Salmonella enterica	Unknown	Unknown	Unknown	Unknown	Unknown		28901	PRJNA308552	308552	Proteobacteria	Gammaproteobacteria	5.03644	51.8	-	-	-	-	LQZK01	142	5074	4817	2016-03-02	2016-12-17	Contig	University of Malaya	SAMN04397008	GCA_001578485.1	-	-	-
Salmonella enterica	Salmonella enterica	Unknown	Unknown	Unknown	Unknown	Unknown		28901	PRJNA310709	310709	Proteobacteria	Gammaproteobacteria	4.95223	51.9	-	-	-	-	LRYA01	125	5064	4784	2016-05-11	2016-12-21	Contig	University of Malaya	SAMN04454429	GCA_001642435.1	-	-	-
Salmonella enterica	Salmonella enterica	Unknown	Unknown	Unknown	Unknown	Unknown		28901	PRJNA318665	318665	Proteobacteria	Gammaproteobacteria	4.84882	52.1	-	-	-	-	LWMB01	108	4937	4648	2016-05-11	2016-12-21	Contig	University of Malaya	SAMN04859614	GCA_001642445.1	-	-	-
Salmonella enterica	Salmonella enterica	Unknown	Unknown	Unknown	Unknown	Unknown		28901	PRJNA310712	310712	Proteobacteria	Gammaproteobacteria	4.88851	52.1	-	-	-	-	LRYB01	127	5023	4751	2016-05-11	2016-12-21	Contig	University of Malaya	SAMN04455026	GCA_001642485.1	-	-	-
Salmonella enterica	Salmonella enterica	Unknown	Unknown	Unknown	Unknown	Unknown		28901	PRJNA318666	318666	Proteobacteria	Gammaproteobacteria	4.95521	51.8	-	-	-	-	LWMC01	104	5085	4801	2016-05-11	2016-12-21	Contig	University of Malaya	SAMN04859615	GCA_001642515.1	-	-	-
Salmonella enterica	Salmonella enterica	Unknown	Unknown	Unknown	Unknown	Unknown		28901	PRJNA318667	318667	Proteobacteria	Gammaproteobacteria	4.58133	52.3	-	-	-	-	LWMD01	134	4642	4360	2016-05-11	2016-12-21	Contig	University of Malaya	SAMN04859616	GCA_001642525.1	-	-	-
Salmonella enterica	Salmonella enterica	Unknown	Unknown	Unknown	Unknown	Unknown		28901	PRJNA310698	310698	Proteobacteria	Gammaproteobacteria	4.84955	51.9	-	-	-	-	LRXZ01	91	4929	4665	2016-05-20	2016-12-21	Contig	University of Malaya	SAMN04453705	GCA_001648855.1	-	-	-
Salmonella enterica	Salmonella enterica	Unknown	Unknown	Unknown	Unknown	Unknown		28901	PRJNA310696	310696	Proteobacteria	Gammaproteobacteria	4.72417	52.2	-	-	-	-	LRXY01	96	4806	4574	2016-05-20	2016-12-21	Contig	University of Malaya	SAMN04453696	GCA_001648865.1	-	-	-
Salmonella enterica	Salmonella enterica	Unknown	Unknown	Unknown	Unknown	Unknown		28901	PRJNA186035	186035	Proteobacteria	Gammaproteobacteria	4.87548	52.1	-	-	-	-	LXNM01	69	4997	4732	2016-05-25	2016-12-22	Contig	Center for Food Safety and Applied Nutrition	SAMN03742073	GCA_001652385.1	-	-	-
Salmonella enterica	Salmonella enterica	Unknown	Unknown	Unknown	Unknown	Unknown		28901	PRJNA327739	327739	Proteobacteria	Gammaproteobacteria	4.55465	52.2	-	-	-	-	MATA01	36	4573	4329	2016-07-22	2016-12-22	Contig	Health Canada	SAMN05356917	GCA_001691905.1	-	-	-
Salmonella enterica	Salmonella enterica	Unknown	Unknown	Unknown	Unknown	Unknown		28901	PRJNA186035	186035	Proteobacteria	Gammaproteobacteria	4.75093	52	-	-	-	-	LYZJ01	30	4852	4585	2016-08-25	2016-12-22	Contig	Center for Food Safety and Applied Nutrition	SAMN05180023	GCA_001713515.1	-	-	-
Salmonella enterica	Salmonella enterica	Unknown	Unknown	Unknown	Unknown	Unknown		28901	PRJNA337914	337914	Proteobacteria	Gammaproteobacteria	4.72487	52.1	-	-	-	-	MCPD01	52	4733	4495	2016-08-29	2016-12-22	Contig	USDA	SAMN05514380	GCA_001716225.1	-	-	-
Salmonella enterica	Salmonella enterica	Unknown	Unknown	Unknown	Unknown	Unknown		28901	PRJNA337914	337914	Proteobacteria	Gammaproteobacteria	4.8671	52.1	-	-	-	-	MCQE01	88	4931	4673	2016-08-29	2016-12-22	Contig	USDA	SAMN05517975	GCA_001716375.1	-	-	-
Salmonella enterica	Salmonella enterica	Unknown	Unknown	Unknown	Unknown	Unknown		28901	PRJNA337914	337914	Proteobacteria	Gammaproteobacteria	4.86531	52.1	-	-	-	-	MCQF01	84	4929	4670	2016-08-29	2016-12-22	Contig	USDA	SAMN05517976	GCA_001716725.1	-	-	-
Salmonella enterica	Salmonella enterica	Unknown	Unknown	Unknown	Unknown	Unknown		28901	PRJNA337914	337914	Proteobacteria	Gammaproteobacteria	4.85587	52.1	-	-	-	-	MCQG01	42	4919	4668	2016-08-29	2016-12-22	Contig	USDA	SAMN05517977	GCA_001716745.1	-	-	-
Salmonella enterica	Salmonella enterica	Unknown	Unknown	Unknown	Unknown	Unknown		28901	PRJNA186035	186035	Proteobacteria	Gammaproteobacteria	5.01852	52.1	-	-	-	-	MLRD01	45	4932	4721	2016-10-24	2016-10-28	Contig	Center for Food Safety and Applied Nutrition	SAMN04961928	GCA_001831545.1	-	-	-
Salmonella enterica	Salmonella enterica	Unknown	Unknown	Unknown	Unknown	Unknown		28901	PRJNA186035	186035	Proteobacteria	Gammaproteobacteria	5.01306	51.4	-	-	-	-	MLRB01	71	4776	4534	2016-10-24	2016-10-28	Contig	Center for Food Safety and Applied Nutrition	SAMN04961926	GCA_001831555.1	-	-	-
Salmonella enterica	Salmonella enterica	Unknown	Unknown	Unknown	Unknown	Unknown		28901	PRJNA186035	186035	Proteobacteria	Gammaproteobacteria	5.01978	52.1	-	-	-	-	MLRC01	44	4932	4718	2016-10-24	2016-10-28	Contig	Center for Food Safety and Applied Nutrition	SAMN04961927	GCA_001831565.1	-	-	-
Salmonella enterica	Salmonella enterica	Unknown	Unknown	Unknown	Unknown	Unknown		28901	PRJNA186035	186035	Proteobacteria	Gammaproteobacteria	5.02087	52.1	-	-	-	-	MLRA01	48	4933	4722	2016-10-24	2016-10-28	Contig	Center for Food Safety and Applied Nutrition	SAMN04961925	GCA_001831575.1	-	-	-
Salmonella enterica	Salmonella enterica	Unknown	Unknown	Unknown	Unknown	Unknown		28901	PRJNA186035	186035	Proteobacteria	Gammaproteobacteria	5.01291	51.4	-	-	-	-	MLRE01	74	4775	4530	2016-10-24	2016-10-28	Contig	Center for Food Safety and Applied Nutrition	SAMN04961929	GCA_001831625.1	-	-	-
Salmonella enterica	Salmonella enterica	Unknown	Unknown	Unknown	Unknown	Unknown		28901	PRJNA186035	186035	Proteobacteria	Gammaproteobacteria	4.9337	52.1	-	-	-	-	MLRG01	29	4825	4624	2016-10-24	2016-10-28	Contig	Center for Food Safety and Applied Nutrition	SAMN04961932	GCA_001831635.1	-	-	-
Salmonella enterica	Salmonella enterica	Unknown	Unknown	Unknown	Unknown	Unknown		28901	PRJNA186035	186035	Proteobacteria	Gammaproteobacteria	4.93399	52.1	-	-	-	-	MLRH01	27	4828	4624	2016-10-24	2016-10-28	Contig	Center for Food Safety and Applied Nutrition	SAMN04961933	GCA_001831645.1	-	-	-
Salmonella enterica	Salmonella enterica	Unknown	Unknown	Unknown	Unknown	Unknown		28901	PRJNA186035	186035	Proteobacteria	Gammaproteobacteria	4.93391	52.1	-	-	-	-	MLRJ01	27	4827	4627	2016-10-24	2016-10-28	Contig	Center for Food Safety and Applied Nutrition	SAMN04961935	GCA_001831655.1	-	-	-
Salmonella enterica	Salmonella enterica	Unknown	Unknown	Unknown	Unknown	Unknown		28901	PRJNA186035	186035	Proteobacteria	Gammaproteobacteria	4.93456	52.1	-	-	-	-	MLRK01	27	4825	4623	2016-10-24	2016-10-28	Contig	Center for Food Safety and Applied Nutrition	SAMN04961936	GCA_001831705.1	-	-	-
Salmonella enterica	Salmonella enterica	Unknown	Unknown	Unknown	Unknown	Unknown		28901	PRJNA186035	186035	Proteobacteria	Gammaproteobacteria	4.93355	52.1	-	-	-	-	MLRL01	32	4823	4623	2016-10-24	2016-10-28	Contig	Center for Food Safety and Applied Nutrition	SAMN04961937	GCA_001831715.1	-	-	-
Salmonella enterica	Salmonella enterica	Unknown	Unknown	Unknown	Unknown	Unknown		28901	PRJNA186035	186035	Proteobacteria	Gammaproteobacteria	4.9352	52.1	-	-	-	-	MLRM01	29	4831	4625	2016-10-24	2016-10-28	Contig	Center for Food Safety and Applied Nutrition	SAMN04961938	GCA_001831725.1	-	-	-
Salmonella enterica	Salmonella enterica	Unknown	Unknown	Unknown	Unknown	Unknown		28901	PRJNA186035	186035	Proteobacteria	Gammaproteobacteria	4.93344	52.1	-	-	-	-	MLRN01	28	4828	4627	2016-10-24	2016-10-28	Contig	Center for Food Safety and Applied Nutrition	SAMN04961939	GCA_001831755.1	-	-	-
Salmonella enterica	Salmonella enterica	Unknown	Unknown	Unknown	Unknown	Unknown		28901	PRJNA186035	186035	Proteobacteria	Gammaproteobacteria	4.93363	52.1	-	-	-	-	MLRO01	27	4828	4628	2016-10-24	2016-10-28	Contig	Center for Food Safety and Applied Nutrition	SAMN04961940	GCA_001831785.1	-	-	-
Salmonella enterica	Salmonella enterica	Unknown	Unknown	Unknown	Unknown	Unknown		28901	PRJNA186035	186035	Proteobacteria	Gammaproteobacteria	4.93376	52.1	-	-	-	-	MLRP01	27	4826	4623	2016-10-24	2016-10-28	Contig	Center for Food Safety and Applied Nutrition	SAMN04961941	GCA_001831795.1	-	-	-
Salmonella enterica	Salmonella enterica	Unknown	Unknown	Unknown	Unknown	Unknown		28901	PRJNA186035	186035	Proteobacteria	Gammaproteobacteria	4.93323	52.1	-	-	-	-	MLRQ01	28	4823	4627	2016-10-24	2016-10-28	Contig	Center for Food Safety and Applied Nutrition	SAMN04961942	GCA_001831805.1	-	-	-
Salmonella enterica	Salmonella enterica	Unknown	Unknown	Unknown	Unknown	Unknown		28901	PRJNA186035	186035	Proteobacteria	Gammaproteobacteria	4.93316	52.1	-	-	-	-	MLRR01	27	4823	4628	2016-10-24	2016-10-28	Contig	Center for Food Safety and Applied Nutrition	SAMN04961943	GCA_001831835.1	-	-	-
Salmonella enterica	Salmonella enterica	Unknown	Unknown	Unknown	Unknown	Unknown		28901	PRJNA186035	186035	Proteobacteria	Gammaproteobacteria	4.93308	52.1	-	-	-	-	MLRS01	28	4823	4623	2016-10-24	2016-10-28	Contig	Center for Food Safety and Applied Nutrition	SAMN04961944	GCA_001831865.1	-	-	-
Salmonella enterica	Salmonella enterica	Unknown	Unknown	Unknown	Unknown	Unknown		28901	PRJNA186035	186035	Proteobacteria	Gammaproteobacteria	4.83737	52.1	-	-	-	-	MLRT01	27	4682	4499	2016-10-24	2016-10-28	Contig	Center for Food Safety and Applied Nutrition	SAMN04961945	GCA_001831875.1	-	-	-
Salmonella enterica	Salmonella enterica	Unknown	Unknown	Unknown	Unknown	Unknown		28901	PRJNA186035	186035	Proteobacteria	Gammaproteobacteria	4.83807	52.1	-	-	-	-	MLRU01	28	4678	4499	2016-10-24	2016-10-28	Contig	Center for Food Safety and Applied Nutrition	SAMN04961946	GCA_001831895.1	-	-	-
Salmonella enterica	Salmonella enterica	Unknown	Unknown	Unknown	Unknown	Unknown		28901	PRJNA186035	186035	Proteobacteria	Gammaproteobacteria	4.83924	52.1	-	-	-	-	MLRV01	28	4684	4498	2016-10-24	2016-10-28	Contig	Center for Food Safety and Applied Nutrition	SAMN04961947	GCA_001831915.1	-	-	-
Salmonella enterica	Salmonella enterica	Unknown	Unknown	Unknown	Unknown	Unknown		28901	PRJNA186035	186035	Proteobacteria	Gammaproteobacteria	4.66117	52.3	-	-	-	-	MLRW01	25	4497	4362	2016-10-24	2016-10-28	Contig	Center for Food Safety and Applied Nutrition	SAMN04961948	GCA_001831945.1	-	-	-
Salmonella enterica	Salmonella enterica	Unknown	Unknown	Unknown	Unknown	Unknown		28901	PRJNA186035	186035	Proteobacteria	Gammaproteobacteria	4.66216	52.3	-	-	-	-	MLRX01	25	4499	4361	2016-10-24	2016-10-28	Contig	Center for Food Safety and Applied Nutrition	SAMN04961949	GCA_001831965.1	-	-	-
Salmonella enterica	Salmonella enterica	Unknown	Unknown	Unknown	Unknown	Unknown		28901	PRJNA186035	186035	Proteobacteria	Gammaproteobacteria	4.97935	52.1	-	-	-	-	MLRY01	72	4870	4670	2016-10-24	2016-10-28	Contig	Center for Food Safety and Applied Nutrition	SAMN04961950	GCA_001831985.1	-	-	-
Salmonella enterica	Salmonella enterica	Unknown	Unknown	Unknown	Unknown	Unknown		28901	PRJNA186035	186035	Proteobacteria	Gammaproteobacteria	4.98103	52.1	-	-	-	-	MLRZ01	74	4872	4672	2016-10-24	2016-10-28	Contig	Center for Food Safety and Applied Nutrition	SAMN04961951	GCA_001831995.1	-	-	-
Salmonella enterica	Salmonella enterica	Unknown	Unknown	Unknown	Unknown	Unknown		28901	PRJNA186035	186035	Proteobacteria	Gammaproteobacteria	4.66125	52.3	-	-	-	-	MLSA01	25	4502	4358	2016-10-24	2016-10-28	Contig	Center for Food Safety and Applied Nutrition	SAMN04961952	GCA_001832025.1	-	-	-
Salmonella enterica	Salmonella enterica	Unknown	Unknown	Unknown	Unknown	Unknown		28901	PRJNA186035	186035	Proteobacteria	Gammaproteobacteria	5.01692	52.1	-	-	-	-	MLSB01	59	4920	4725	2016-10-24	2016-10-28	Contig	Center for Food Safety and Applied Nutrition	SAMN04961953	GCA_001832045.1	-	-	-
Salmonella enterica	Salmonella enterica	Unknown	Unknown	Unknown	Unknown	Unknown		28901	PRJNA186035	186035	Proteobacteria	Gammaproteobacteria	5.02054	52.1	-	-	-	-	MLSC01	74	4934	4728	2016-10-24	2016-10-28	Contig	Center for Food Safety and Applied Nutrition	SAMN04961954	GCA_001832065.1	-	-	-
Salmonella enterica	Salmonella enterica	Unknown	Unknown	Unknown	Unknown	Unknown		28901	PRJNA186035	186035	Proteobacteria	Gammaproteobacteria	4.93377	52.1	-	-	-	-	MLRF01	28	4828	4622	2016-10-24	2016-10-28	Contig	Center for Food Safety and Applied Nutrition	SAMN04961931	GCA_001832075.1	-	-	-
Salmonella enterica	Salmonella enterica	Unknown	Unknown	Unknown	Unknown	Unknown		28901	PRJNA186035	186035	Proteobacteria	Gammaproteobacteria	4.93442	52.1	-	-	-	-	MLRI01	29	4827	4626	2016-10-24	2016-10-28	Contig	Center for Food Safety and Applied Nutrition	SAMN04961934	GCA_001832095.1	-	-	-
Salmonella enterica	Salmonella enterica	Unknown	Unknown	Unknown	Unknown	Unknown		28901	PRJNA186035	186035	Proteobacteria	Gammaproteobacteria	5.02124	52.1	-	-	-	-	MLSE01	71	4929	4728	2016-10-24	2016-10-28	Contig	Center for Food Safety and Applied Nutrition	SAMN04961956	GCA_001832125.1	-	-	-
Salmonella enterica	Salmonella enterica	Unknown	Unknown	Unknown	Unknown	Unknown		28901	PRJNA186035	186035	Proteobacteria	Gammaproteobacteria	5.01813	52.1	-	-	-	-	MLSF01	76	4928	4721	2016-10-24	2016-10-28	Contig	Center for Food Safety and Applied Nutrition	SAMN04961957	GCA_001832145.1	-	-	-
Salmonella enterica	Salmonella enterica	Unknown	Unknown	Unknown	Unknown	Unknown		28901	PRJNA186035	186035	Proteobacteria	Gammaproteobacteria	5.02031	52.1	-	-	-	-	MLSG01	74	4931	4725	2016-10-24	2016-10-28	Contig	Center for Food Safety and Applied Nutrition	SAMN04961958	GCA_001832165.1	-	-	-
Salmonella enterica	Salmonella enterica	Unknown	Unknown	Unknown	Unknown	Unknown		28901	PRJNA186035	186035	Proteobacteria	Gammaproteobacteria	4.93395	52.1	-	-	-	-	MLSH01	27	4826	4626	2016-10-24	2016-10-28	Contig	Center for Food Safety and Applied Nutrition	SAMN04961959	GCA_001832175.1	-	-	-
Salmonella enterica	Salmonella enterica	Unknown	Unknown	Unknown	Unknown	Unknown		28901	PRJNA186035	186035	Proteobacteria	Gammaproteobacteria	4.93717	52.1	-	-	-	-	MLYY01	36	4831	4626	2016-10-24	2016-10-28	Contig	Center for Food Safety and Applied Nutrition	SAMN04961966	GCA_001832205.1	-	-	-
Salmonella enterica	Salmonella enterica	Unknown	Unknown	Unknown	Unknown	Unknown		28901	PRJNA186035	186035	Proteobacteria	Gammaproteobacteria	5.20491	52	-	-	-	-	MLZA01	49	5156	4978	2016-10-24	2016-10-28	Contig	Center for Food Safety and Applied Nutrition	SAMN04962030	GCA_001832325.1	-	-	-
Salmonella enterica	Salmonella enterica	Unknown	Unknown	Unknown	Unknown	Unknown		28901	PRJNA186035	186035	Proteobacteria	Gammaproteobacteria	5.02083	52.1	-	-	-	-	MLSD01	74	4929	4729	2016-10-24	2016-10-28	Contig	Center for Food Safety and Applied Nutrition	SAMN04961955	GCA_001832675.1	-	-	-
Salmonella enterica	Salmonella enterica	Unknown	Unknown	Unknown	Unknown	Unknown		28901	PRJNA186035	186035	Proteobacteria	Gammaproteobacteria	4.9334	52.1	-	-	-	-	MLSI01	28	4826	4628	2016-10-24	2016-10-28	Contig	Center for Food Safety and Applied Nutrition	SAMN04961965	GCA_001832695.1	-	-	-
Salmonella enterica	Salmonella enterica	Unknown	Unknown	Unknown	Unknown	Unknown		28901	PRJNA186035	186035	Proteobacteria	Gammaproteobacteria	5.20465	52	-	-	-	-	MLSL01	57	5160	4976	2016-10-24	2016-10-28	Contig	Center for Food Safety and Applied Nutrition	SAMN04961969	GCA_001833065.1	-	-	-
Salmonella enterica	Salmonella enterica	Unknown	Unknown	Unknown	Unknown	Unknown		28901	PRJNA186035	186035	Proteobacteria	Gammaproteobacteria	4.93386	52.1	-	-	-	-	MLSM01	26	4823	4624	2016-10-24	2016-10-28	Contig	Center for Food Safety and Applied Nutrition	SAMN04961970	GCA_001833075.1	-	-	-
Salmonella enterica	Salmonella enterica	Unknown	Unknown	Unknown	Unknown	Unknown		28901	PRJNA186035	186035	Proteobacteria	Gammaproteobacteria	5.20588	52	-	-	-	-	MLSK01	54	5155	4974	2016-10-24	2016-10-28	Contig	Center for Food Safety and Applied Nutrition	SAMN04961968	GCA_001833085.1	-	-	-
Salmonella enterica	Salmonella enterica	Unknown	Unknown	Unknown	Unknown	Unknown		28901	PRJNA186035	186035	Proteobacteria	Gammaproteobacteria	5.20325	52	-	-	-	-	MLSJ01	47	5149	4978	2016-10-24	2016-10-28	Contig	Center for Food Safety and Applied Nutrition	SAMN04961967	GCA_001833095.1	-	-	-
Salmonella enterica	Salmonella enterica	Unknown	Unknown	Unknown	Unknown	Unknown		28901	PRJNA186035	186035	Proteobacteria	Gammaproteobacteria	4.93346	52.1	-	-	-	-	MLSN01	31	4822	4625	2016-10-24	2016-10-28	Contig	Center for Food Safety and Applied Nutrition	SAMN04961971	GCA_001833145.1	-	-	-
Salmonella enterica	Salmonella enterica	Unknown	Unknown	Unknown	Unknown	Unknown		28901	PRJNA186035	186035	Proteobacteria	Gammaproteobacteria	4.93341	52.1	-	-	-	-	MLSO01	28	4824	4624	2016-10-24	2016-10-28	Contig	Center for Food Safety and Applied Nutrition	SAMN04961972	GCA_001833155.1	-	-	-
Salmonella enterica	Salmonella enterica	Unknown	Unknown	Unknown	Unknown	Unknown		28901	PRJNA186035	186035	Proteobacteria	Gammaproteobacteria	4.93429	52.1	-	-	-	-	MLSP01	30	4827	4625	2016-10-24	2016-10-28	Contig	Center for Food Safety and Applied Nutrition	SAMN04961973	GCA_001833165.1	-	-	-
Salmonella enterica	Salmonella enterica	Unknown	Unknown	Unknown	Unknown	Unknown		28901	PRJNA186035	186035	Proteobacteria	Gammaproteobacteria	4.93447	52.1	-	-	-	-	MLSQ01	32	4825	4619	2016-10-24	2016-10-28	Contig	Center for Food Safety and Applied Nutrition	SAMN04961974	GCA_001833185.1	-	-	-
Salmonella enterica	Salmonella enterica	Unknown	Unknown	Unknown	Unknown	Unknown		28901	PRJNA186035	186035	Proteobacteria	Gammaproteobacteria	4.93386	52.1	-	-	-	-	MLSZ01	27	4825	4624	2016-10-24	2016-10-28	Contig	Center for Food Safety and Applied Nutrition	SAMN04961991	GCA_001833275.1	-	-	-
Salmonella enterica	Salmonella enterica	Unknown	Unknown	Unknown	Unknown	Unknown		28901	PRJNA186035	186035	Proteobacteria	Gammaproteobacteria	4.70259	52.2	-	-	-	-	MLTA01	42	4550	4365	2016-10-24	2016-10-28	Contig	Center for Food Safety and Applied Nutrition	SAMN04961992	GCA_001833305.1	-	-	-
Salmonella enterica	Salmonella enterica	Unknown	Unknown	Unknown	Unknown	Unknown		28901	PRJNA186035	186035	Proteobacteria	Gammaproteobacteria	4.7031	52.2	-	-	-	-	MLTC01	47	4556	4362	2016-10-24	2016-10-28	Contig	Center for Food Safety and Applied Nutrition	SAMN04961994	GCA_001833325.1	-	-	-
Salmonella enterica	Salmonella enterica	Unknown	Unknown	Unknown	Unknown	Unknown		28901	PRJNA186035	186035	Proteobacteria	Gammaproteobacteria	4.70238	52.2	-	-	-	-	MLTG01	46	4549	4358	2016-10-24	2016-10-28	Contig	Center for Food Safety and Applied Nutrition	SAMN04961998	GCA_001833385.1	-	-	-
Salmonella enterica	Salmonella enterica	Unknown	Unknown	Unknown	Unknown	Unknown		28901	PRJNA186035	186035	Proteobacteria	Gammaproteobacteria	4.70279	52.2	-	-	-	-	MLTH01	44	4557	4362	2016-10-24	2016-10-28	Contig	Center for Food Safety and Applied Nutrition	SAMN04961999	GCA_001833395.1	-	-	-
Salmonella enterica	Salmonella enterica	Unknown	Unknown	Unknown	Unknown	Unknown		28901	PRJNA186035	186035	Proteobacteria	Gammaproteobacteria	4.70199	52.2	-	-	-	-	MLTI01	42	4550	4361	2016-10-24	2016-10-28	Contig	Center for Food Safety and Applied Nutrition	SAMN04962000	GCA_001833405.1	-	-	-
Salmonella enterica	Salmonella enterica	Unknown	Unknown	Unknown	Unknown	Unknown		28901	PRJNA186035	186035	Proteobacteria	Gammaproteobacteria	4.70234	52.2	-	-	-	-	MLTO01	47	4548	4363	2016-10-24	2016-10-28	Contig	Center for Food Safety and Applied Nutrition	SAMN04962006	GCA_001833485.1	-	-	-
Salmonella enterica	Salmonella enterica	Unknown	Unknown	Unknown	Unknown	Unknown		28901	PRJNA186035	186035	Proteobacteria	Gammaproteobacteria	5.20678	52	-	-	-	-	MLTP01	55	5152	4977	2016-10-24	2016-10-28	Contig	Center for Food Safety and Applied Nutrition	SAMN04962007	GCA_001833495.1	-	-	-
Salmonella enterica	Salmonella enterica	Unknown	Unknown	Unknown	Unknown	Unknown		28901	PRJNA186035	186035	Proteobacteria	Gammaproteobacteria	4.70247	52.2	-	-	-	-	MLTQ01	44	4551	4362	2016-10-24	2016-10-28	Contig	Center for Food Safety and Applied Nutrition	SAMN04962014	GCA_001833505.1	-	-	-
Salmonella enterica	Salmonella enterica	Unknown	Unknown	Unknown	Unknown	Unknown		28901	PRJNA186035	186035	Proteobacteria	Gammaproteobacteria	4.93426	52.1	-	-	-	-	MLTT01	29	4823	4622	2016-10-24	2016-10-28	Contig	Center for Food Safety and Applied Nutrition	SAMN04962017	GCA_001833545.1	-	-	-
Salmonella enterica	Salmonella enterica	Unknown	Unknown	Unknown	Unknown	Unknown		28901	PRJNA186035	186035	Proteobacteria	Gammaproteobacteria	4.93349	52.1	-	-	-	-	MLTW01	26	4822	4624	2016-10-24	2016-10-28	Contig	Center for Food Safety and Applied Nutrition	SAMN04962022	GCA_001833565.1	-	-	-
Salmonella enterica	Salmonella enterica	Unknown	Unknown	Unknown	Unknown	Unknown		28901	PRJNA186035	186035	Proteobacteria	Gammaproteobacteria	5.20453	52	-	-	-	-	MLTX01	48	5158	4980	2016-10-24	2016-10-28	Contig	Center for Food Safety and Applied Nutrition	SAMN04962023	GCA_001833585.1	-	-	-
Salmonella enterica	Salmonella enterica	Unknown	Unknown	Unknown	Unknown	Unknown		28901	PRJNA186035	186035	Proteobacteria	Gammaproteobacteria	4.93385	52.1	-	-	-	-	MLTZ01	29	4824	4626	2016-10-24	2016-10-28	Contig	Center for Food Safety and Applied Nutrition	SAMN04962025	GCA_001833625.1	-	-	-
Salmonella enterica	Salmonella enterica	Unknown	Unknown	Unknown	Unknown	Unknown		28901	PRJNA186035	186035	Proteobacteria	Gammaproteobacteria	4.70145	52.2	-	-	-	-	MLUC01	45	4553	4363	2016-10-24	2016-10-28	Contig	Center for Food Safety and Applied Nutrition	SAMN04962028	GCA_001833645.1	-	-	-
Salmonella enterica	Salmonella enterica	Unknown	Unknown	Unknown	Unknown	Unknown		28901	PRJNA186035	186035	Proteobacteria	Gammaproteobacteria	5.10027	51.5	-	-	-	-	MLWA01	56	4872	4636	2016-10-24	2016-10-28	Contig	Center for Food Safety and Applied Nutrition	SAMN04962145	GCA_001834335.1	-	-	-
Salmonella enterica	Salmonella enterica	Unknown	Unknown	Unknown	Unknown	Unknown		28901	PRJNA186035	186035	Proteobacteria	Gammaproteobacteria	5.00474	52.1	-	-	-	-	MLST01	37	4916	4708	2016-10-24	2016-10-28	Contig	Center for Food Safety and Applied Nutrition	SAMN04961979	GCA_001834755.1	-	-	-
Salmonella enterica	Salmonella enterica	Unknown	Unknown	Unknown	Unknown	Unknown		28901	PRJNA186035	186035	Proteobacteria	Gammaproteobacteria	5.0047	52.1	-	-	-	-	MLSU01	44	4922	4711	2016-10-24	2016-10-28	Contig	Center for Food Safety and Applied Nutrition	SAMN04961980	GCA_001834785.1	-	-	-
Salmonella enterica	Salmonella enterica	Unknown	Unknown	Unknown	Unknown	Unknown		28901	PRJNA186035	186035	Proteobacteria	Gammaproteobacteria	5.1356	52	-	-	-	-	MLSW01	46	5048	4877	2016-10-24	2016-10-28	Contig	Center for Food Safety and Applied Nutrition	SAMN04961986	GCA_001834805.1	-	-	-
Salmonella enterica	Salmonella enterica	Unknown	Unknown	Unknown	Unknown	Unknown		28901	PRJNA186035	186035	Proteobacteria	Gammaproteobacteria	4.79407	52.1	-	-	-	-	MLSY01	41	4679	4508	2016-10-24	2016-10-28	Contig	Center for Food Safety and Applied Nutrition	SAMN04961989	GCA_001834815.1	-	-	-
Salmonella enterica	Salmonella enterica	Unknown	Unknown	Unknown	Unknown	Unknown		28901	PRJNA186035	186035	Proteobacteria	Gammaproteobacteria	5.34861	51.2	-	-	-	-	MLTE01	66	5183	4908	2016-10-24	2016-10-28	Contig	Center for Food Safety and Applied Nutrition	SAMN04961996	GCA_001834825.1	-	-	-
Salmonella enterica	Salmonella enterica	Unknown	Unknown	Unknown	Unknown	Unknown		28901	PRJNA186035	186035	Proteobacteria	Gammaproteobacteria	4.70233	52.2	-	-	-	-	MLTF01	43	4556	4361	2016-10-24	2016-10-28	Contig	Center for Food Safety and Applied Nutrition	SAMN04961997	GCA_001834845.1	-	-	-
Salmonella enterica	Salmonella enterica	Unknown	Unknown	Unknown	Unknown	Unknown		28901	PRJNA186035	186035	Proteobacteria	Gammaproteobacteria	5.11808	51.4	-	-	-	-	MLTL01	64	4922	4687	2016-10-24	2016-10-28	Contig	Center for Food Safety and Applied Nutrition	SAMN04962003	GCA_001834885.1	-	-	-
Salmonella enterica	Salmonella enterica	Unknown	Unknown	Unknown	Unknown	Unknown		28901	PRJNA186035	186035	Proteobacteria	Gammaproteobacteria	4.94589	52.1	-	-	-	-	MLTM01	77	4827	4641	2016-10-24	2016-10-28	Contig	Center for Food Safety and Applied Nutrition	SAMN04962004	GCA_001834895.1	-	-	-
Salmonella enterica	Salmonella enterica	Unknown	Unknown	Unknown	Unknown	Unknown		28901	PRJNA186035	186035	Proteobacteria	Gammaproteobacteria	4.70159	52.2	-	-	-	-	MLTN01	45	4550	4363	2016-10-24	2016-10-28	Contig	Center for Food Safety and Applied Nutrition	SAMN04962005	GCA_001834905.1	-	-	-
Salmonella enterica	Salmonella enterica	Unknown	Unknown	Unknown	Unknown	Unknown		28901	PRJNA186035	186035	Proteobacteria	Gammaproteobacteria	4.70465	52.2	-	-	-	-	MLTR01	44	4556	4363	2016-10-24	2016-10-28	Contig	Center for Food Safety and Applied Nutrition	SAMN04962015	GCA_001834915.1	-	-	-
Salmonella enterica	Salmonella enterica	Unknown	Unknown	Unknown	Unknown	Unknown		28901	PRJNA186035	186035	Proteobacteria	Gammaproteobacteria	4.93888	52.1	-	-	-	-	MLTU01	77	4823	4634	2016-10-24	2016-10-28	Contig	Center for Food Safety and Applied Nutrition	SAMN04962018	GCA_001834965.1	-	-	-
Salmonella enterica	Salmonella enterica	Unknown	Unknown	Unknown	Unknown	Unknown		28901	PRJNA186035	186035	Proteobacteria	Gammaproteobacteria	4.93417	52.1	-	-	-	-	MLTS01	28	4821	4622	2016-10-24	2016-10-28	Contig	Center for Food Safety and Applied Nutrition	SAMN04962016	GCA_001834975.1	-	-	-
Salmonella enterica	Salmonella enterica	Unknown	Unknown	Unknown	Unknown	Unknown		28901	PRJNA186035	186035	Proteobacteria	Gammaproteobacteria	4.70136	52.2	-	-	-	-	MLUA01	42	4549	4364	2016-10-24	2016-10-28	Contig	Center for Food Safety and Applied Nutrition	SAMN04962026	GCA_001835005.1	-	-	-
Salmonella enterica	Salmonella enterica	Unknown	Unknown	Unknown	Unknown	Unknown		28901	PRJNA186035	186035	Proteobacteria	Gammaproteobacteria	5.05929	52	-	-	-	-	MLTV01	48	4978	4761	2016-10-24	2016-10-28	Contig	Center for Food Safety and Applied Nutrition	SAMN04962021	GCA_001835015.1	-	-	-
Salmonella enterica	Salmonella enterica	Unknown	Unknown	Unknown	Unknown	Unknown		28901	PRJNA186035	186035	Proteobacteria	Gammaproteobacteria	4.9345	52.1	-	-	-	-	MLUB01	29	4827	4624	2016-10-24	2016-10-28	Contig	Center for Food Safety and Applied Nutrition	SAMN04962027	GCA_001835045.1	-	-	-
Salmonella enterica	Salmonella enterica	Unknown	Unknown	Unknown	Unknown	Unknown		28901	PRJNA186035	186035	Proteobacteria	Gammaproteobacteria	4.93426	52.1	-	-	-	-	MLUD01	29	4831	4625	2016-10-24	2016-10-28	Contig	Center for Food Safety and Applied Nutrition	SAMN04962029	GCA_001835055.1	-	-	-
Salmonella enterica	Salmonella enterica	Unknown	Unknown	Unknown	Unknown	Unknown		28901	PRJNA186035	186035	Proteobacteria	Gammaproteobacteria	4.6634	52.3	-	-	-	-	MLVS01	27	4501	4366	2016-10-24	2016-10-28	Contig	Center for Food Safety and Applied Nutrition	SAMN04962110	GCA_001835235.1	-	-	-
Salmonella enterica	Salmonella enterica	Unknown	Unknown	Unknown	Unknown	Unknown		28901	PRJNA186035	186035	Proteobacteria	Gammaproteobacteria	4.9949	51.9	-	-	-	-	MEJA01	157	5151	4773	2016-11-17	2016-11-18	Contig	Center for Food Safety and Applied Nutrition	SAMN04155436	GCA_001879775.1	-	-	-
Salmonella enterica	Salmonella enterica	Unknown	Unknown	Unknown	Unknown	Unknown		28901	PRJNA237790	237790	Proteobacteria	Gammaproteobacteria	4.88964	52.1	-	-	-	-	JHAP01	53	4985	4737	2017-01-13	2017-01-16	Contig	FDA/CVM	SAMN02639614	GCA_001951865.1	-	-	-
Salmonella enterica	Salmonella enterica	Unknown	Unknown	Unknown	Unknown	Unknown		28901	PRJNA308370	308370	Proteobacteria	Gammaproteobacteria	4.98767	52.1	-	-	-	-	MOEM01	86	5156	4836	2017-01-13	2017-01-16	Contig	Cornell University	SAMN04394778	GCA_001952055.1	-	-	-
Salmonella enterica	Salmonella enterica	Unknown	Unknown	Unknown	Unknown	Unknown		28901	PRJNA286978	286978	Proteobacteria	Gammaproteobacteria	5.1316	51.8	-	-	-	-	LFCC01	193	5291	4918	2015-07-15	2017-01-06	Scaffold	University of Coimbra	SAMN03774870	GCA_001078155.1	-	-	-
Salmonella enterica	Salmonella enterica	Unknown	Unknown	Unknown	Unknown	Unknown		28901	PRJNA320867	320867	Proteobacteria	Gammaproteobacteria	5.05028	52	-	-	-	-	LXOM01	225	5198	4858	2016-05-10	2016-12-21	Scaffold	University of Colorado - Boulder	SAMN04958316	GCA_001641105.1	-	-	-
Salmonella enterica	Salmonella enterica	Unknown	Unknown	Unknown	Unknown	Unknown		28901	PRJNA254816	254816	Proteobacteria	Gammaproteobacteria	4.87503	52.2	-	-	-	-	JQWD01	190	4978	4736	2016-05-16	2016-12-21	Scaffold	Agricultural Research Service, United States Department of Agriculture	SAMN02908606	GCA_001643795.1	-	-	-
Salmonella enterica	Salmonella enterica	Unknown	Unknown	Unknown	Unknown	Unknown		28901	PRJNA254816	254816	Proteobacteria	Gammaproteobacteria	4.70142	52.2	-	-	-	-	JQVX01	178	4771	4541	2016-05-16	2016-12-21	Scaffold	Agricultural Research Service, United States Department of Agriculture	SAMN02908600	GCA_001643805.1	-	-	-
Salmonella enterica	Salmonella enterica	Unknown	Unknown	Unknown	Unknown	Unknown		28901	PRJNA254816	254816	Proteobacteria	Gammaproteobacteria	4.58063	52.1	-	-	-	-	JQUR01	168	4605	4378	2016-05-16	2016-12-21	Scaffold	Agricultural Research Service, United States Department of Agriculture	SAMN02908568	GCA_001643825.1	-	-	-
Salmonella enterica	Salmonella enterica	Unknown	Unknown	Unknown	Unknown	Unknown		28901	PRJNA254816	254816	Proteobacteria	Gammaproteobacteria	4.7825	51.4	-	-	-	-	JQYQ01	108	4707	4345	2016-05-16	2016-12-21	Scaffold	Agricultural Research Service, United States Department of Agriculture	SAMN02908671	GCA_001643875.1	-	-	-
Salmonella enterica	Salmonella enterica	Unknown	Unknown	Unknown	Unknown	Unknown		28901	PRJNA254816	254816	Proteobacteria	Gammaproteobacteria	4.72208	52.1	-	-	-	-	JQXY01	154	4726	4513	2016-05-16	2016-12-21	Scaffold	Agricultural Research Service, United States Department of Agriculture	SAMN02908653	GCA_001643895.1	-	-	-
Salmonella enterica	Salmonella enterica	Unknown	Unknown	Unknown	Unknown	Unknown		28901	PRJNA254816	254816	Proteobacteria	Gammaproteobacteria	4.98228	52	-	-	-	-	JQWF01	196	5122	4853	2016-05-16	2016-12-21	Scaffold	Agricultural Research Service, United States Department of Agriculture	SAMN02908608	GCA_001643905.1	-	-	-
Salmonella enterica	Salmonella enterica	Unknown	Unknown	Unknown	Unknown	Unknown		28901	PRJNA254816	254816	Proteobacteria	Gammaproteobacteria	4.90451	51.8	-	-	-	-	JQYK01	176	4917	4664	2016-05-16	2016-12-21	Scaffold	Agricultural Research Service, United States Department of Agriculture	SAMN02908665	GCA_001643915.1	-	-	-
Salmonella enterica	Salmonella enterica	Unknown	Unknown	Unknown	Unknown	Unknown		28901	PRJNA186035	186035	Proteobacteria	Gammaproteobacteria	5.20584	51.9	-	-	-	-	MJEL01	63	5197	4979	2016-09-23	2016-09-25	Scaffold	Center for Food Safety and Applied Nutrition	SAMN05773530	GCA_001742445.1	-	-	-
Salmonella enterica	Salmonella enterica	Unknown	Unknown	Unknown	Unknown	Unknown		28901	PRJNA237790	237790	Proteobacteria	Gammaproteobacteria	4.85715	52	-	-	-	-	JHAQ01	60	4956	4710	2017-01-13	2017-01-16	Scaffold	FDA/CVM	SAMN02639615	GCA_001951845.1	-	-	-
Salmonella enterica	Salmonella enterica	Unknown	Unknown	Unknown	Unknown	Unknown		28901	PRJNA237790	237790	Proteobacteria	Gammaproteobacteria	4.97336	52.2	-	-	-	-	JHAO01	53	5092	4846	2017-01-13	2017-01-16	Scaffold	FDA/CVM	SAMN02639613	GCA_001951875.1	-	-	-
Salmonella enterica	Salmonella enterica	Unknown	Unknown	Unknown	Unknown	Unknown		28901	PRJNA237790	237790	Proteobacteria	Gammaproteobacteria	4.8167	52	-	-	-	-	JHAS01	106	4888	4619	2017-01-13	2017-01-16	Scaffold	FDA/CVM	SAMN02639636	GCA_001951915.1	-	-	-
Salmonella enterica	Salmonella enterica	Unknown	Unknown	Unknown	Unknown	Unknown		28901	PRJNA237790	237790	Proteobacteria	Gammaproteobacteria	4.87268	52.1	-	-	-	-	JHAT01	66	4979	4726	2017-01-13	2017-01-16	Scaffold	FDA/CVM	SAMN02639617	GCA_001951925.1	-	-	-
Salmonella enterica	Salmonella enterica	Unknown	Unknown	Unknown	Unknown	Unknown		28901	PRJNA237790	237790	Proteobacteria	Gammaproteobacteria	5.13581	51.9	-	-	-	-	JHAW01	96	5271	4990	2017-01-13	2017-01-16	Scaffold	FDA/CVM	SAMN02639620	GCA_001951935.1	-	-	-
Salmonella enterica	Salmonella enterica	Unknown	Unknown	Unknown	Unknown	Unknown		28901	PRJNA237790	237790	Proteobacteria	Gammaproteobacteria	5.01471	51.9	-	-	-	-	JHAR01	97	5081	4817	2017-01-13	2017-01-16	Scaffold	FDA/CVM	SAMN02639616	GCA_001951945.1	-	-	-
Salmonella enterica	Salmonella enterica	Unknown	Unknown	Unknown	Unknown	Unknown		28901	PRJNA237790	237790	Proteobacteria	Gammaproteobacteria	4.84418	52	-	-	-	-	JHAV01	59	4949	4687	2017-01-13	2017-01-16	Scaffold	FDA/CVM	SAMN02639619	GCA_001951995.1	-	-	-
Salmonella enterica	Salmonella enterica	Unknown	Unknown	Unknown	Unknown	Unknown		28901	PRJNA237790	237790	Proteobacteria	Gammaproteobacteria	4.94172	51.9	-	-	-	-	JHAX01	49	4998	4751	2017-01-13	2017-01-16	Scaffold	FDA/CVM	SAMN02639638	GCA_001952235.1	-	-	-
Salmonella enterica	Salmonella enterica	Unknown	Unknown	Unknown	Unknown	Unknown		28901	PRJNA237790	237790	Proteobacteria	Gammaproteobacteria	4.88649	52	-	-	-	-	JHAZ01	73	4974	4716	2017-01-13	2017-01-16	Scaffold	FDA/CVM	SAMN02639622	GCA_001952285.1	-	-	-
Salmonella enterica	Salmonella enterica	Unknown	Unknown	Unknown	Unknown	Unknown		28901	PRJNA237790	237790	Proteobacteria	Gammaproteobacteria	4.87843	52.1	-	-	-	-	JHBB01	57	4970	4732	2017-01-13	2017-01-16	Scaffold	FDA/CVM	SAMN02639624	GCA_001952295.1	-	-	-
Salmonella enterica	Salmonella enterica	Unknown	Unknown	Unknown	Unknown	Unknown		28901	PRJNA237790	237790	Proteobacteria	Gammaproteobacteria	4.6894	52	-	-	-	-	JHAU01	281	4909	4521	2017-01-13	2017-01-16	Scaffold	FDA/CVM	SAMN02639618	GCA_001952385.1	-	-	-
Salmonella enterica	Salmonella enterica	Unknown	Unknown	Unknown	Unknown	Unknown		28901	PRJNA237790	237790	Proteobacteria	Gammaproteobacteria	4.81568	52.1	-	-	-	-	JHBM01	50	4898	4655	2017-01-13	2017-01-16	Scaffold	FDA/CVM	SAMN02639635	GCA_001952395.1	-	-	-
Salmonella enterica	Salmonella enterica	Unknown	Unknown	Unknown	Unknown	Unknown		28901	PRJNA237790	237790	Proteobacteria	Gammaproteobacteria	5.04793	51.8	-	-	-	-	JHAY01	137	5165	4863	2017-01-13	2017-01-16	Scaffold	FDA/CVM	SAMN02639621	GCA_001952415.1	-	-	-
Salmonella enterica	Salmonella enterica	Unknown	Unknown	Unknown	Unknown	Unknown		28901	PRJNA237790	237790	Proteobacteria	Gammaproteobacteria	4.89085	52	-	-	-	-	JHBL01	47	4982	4735	2017-01-13	2017-01-16	Scaffold	FDA/CVM	SAMN02639634	GCA_001952485.1	-	-	-
Salmonella enterica	Salmonella enterica	Unknown	Unknown	Unknown	Unknown	Unknown		28901	PRJNA237790	237790	Proteobacteria	Gammaproteobacteria	4.71235	52.2	-	-	-	-	JHBA01	77	4770	4510	2017-01-13	2017-01-16	Scaffold	FDA/CVM	SAMN02639623	GCA_001952495.1	-	-	-
Salmonella enterica	Salmonella enterica	Unknown	Unknown	Unknown	Unknown	Unknown		28901	PRJNA237790	237790	Proteobacteria	Gammaproteobacteria	5.09235	51.8	-	-	-	-	JHBC01	53	5198	4942	2017-01-13	2017-01-16	Scaffold	FDA/CVM	SAMN02639625	GCA_001952545.1	-	-	-
Salmonella enterica	Salmonella enterica	Unknown	Unknown	Unknown	Unknown	Unknown		28901	PRJNA237790	237790	Proteobacteria	Gammaproteobacteria	4.76777	52.1	-	-	-	-	JHBN01	69	4837	4586	2017-01-13	2017-01-16	Scaffold	FDA/CVM	SAMN02639637	GCA_001952625.1	-	-	-
Salmonella enterica	Salmonella enterica	Unknown	Unknown	Unknown	Unknown	Unknown		28901	PRJDB4308	309823	Proteobacteria	Gammaproteobacteria	4.8475	52.1	-	-	-	-	BCOW01	113	4608	4536	2016-01-22	2016-05-17	Contig	South Dakota State University	SAMD00043361	GCA_001570005.1	-	-	-
Salmonella enterica	Salmonella enterica	arizonae	Unknown	Unknown	Unknown	Unknown		28901	PRJNA316063	316063	Proteobacteria	Gammaproteobacteria	3.35447	51.5	-	-	-	-	LVKR01	3068	2806	1635	2016-03-26	2016-03-26	Contig	Christian Medical College	SAMN04574665	GCA_001597995.1	-	-	-
Salmonella enterica subsp. arizonae serovar 18:z4,z23:-	Salmonella enterica	arizonae	Unknown	Unknown	Unknown	Unknown		1192839	PRJNA242614	242614	Proteobacteria	Gammaproteobacteria	4.4887	51.5	-	-	-	-	JYXQ01	91	4503	4056	2015-12-22	2016-12-17	Contig	FDA	SAMN02699295	GCA_001478385.1	-	-	-
Salmonella enterica subsp. arizonae serovar 18:z4,z23:-	Salmonella enterica	arizonae	Unknown	Unknown	Unknown	Unknown		1192839	PRJNA242614	242614	Proteobacteria	Gammaproteobacteria	4.48761	51.5	-	-	-	-	JYTZ01	93	4505	4048	2015-12-22	2016-12-16	Contig	FDA	SAMN02699200	GCA_001478655.1	-	-	-
Salmonella enterica subsp. arizonae serovar 18:z4,z23:-	Salmonella enterica	arizonae	Unknown	Unknown	Unknown	Unknown		1192839	PRJNA242614	242614	Proteobacteria	Gammaproteobacteria	4.48706	51.5	-	-	-	-	JYVQ01	100	4510	4048	2015-12-22	2016-12-17	Contig	FDA	SAMN02699243	GCA_001479245.1	-	-	-
Salmonella enterica subsp. arizonae serovar 18:z4,z23:- str. CVM 32457	Salmonella enterica	arizonae	Unknown	Unknown	Unknown	Unknown		1395104	PRJNA292661	292661	Proteobacteria	Gammaproteobacteria	4.61351	51.5	-	-	-	-	AWRR01	88	4668	4206	2017-01-13	2017-01-16	Scaffold	FDA	SAMN02887258	GCA_001952135.1	-	-	-
Salmonella enterica subsp. arizonae serovar 18:z4,z23:- str. CVM N18383	Salmonella enterica	arizonae	Unknown	Unknown	Unknown	Unknown		1395111	PRJNA292661	292661	Proteobacteria	Gammaproteobacteria	4.50543	51.5	-	-	-	-	AWRK01	150	4512	4068	2017-01-13	2017-01-16	Contig	FDA	SAMN02887259	GCA_001951365.1	-	-	-
Salmonella enterica subsp. arizonae serovar 18:z4,z23:- str. CVM N18503	Salmonella enterica	arizonae	Unknown	Unknown	Unknown	Unknown		1395112	PRJNA292661	292661	Proteobacteria	Gammaproteobacteria	4.60469	51.5	-	-	-	-	AWRJ01	134	4666	4197	2017-01-13	2017-01-16	Contig	FDA	SAMN02887260	GCA_001951375.1	-	-	-
Salmonella enterica subsp. arizonae serovar 18:z4,z23:- str. CVM N18554	Salmonella enterica	arizonae	Unknown	Unknown	Unknown	Unknown		1395113	PRJNA292661	292661	Proteobacteria	Gammaproteobacteria	4.51995	51.5	-	-	-	-	AWRI01	90	4548	4095	2017-01-13	2017-01-16	Contig	FDA	SAMN02887261	GCA_001951435.1	-	-	-
Salmonella enterica subsp. arizonae serovar 18:z4,z23:- str. CVM N20028	Salmonella enterica	arizonae	Unknown	Unknown	Unknown	Unknown		1395114	PRJNA292661	292661	Proteobacteria	Gammaproteobacteria	4.48783	51.5	-	-	-	-	AWRH01	87	4510	4049	2017-01-13	2017-01-16	Scaffold	FDA	SAMN02887262	GCA_001951525.1	-	-	-
Salmonella enterica subsp. arizonae serovar 18:z4,z23:- str. CVM N23850	Salmonella enterica	arizonae	Unknown	Unknown	Unknown	Unknown		1395115	PRJNA292661	292661	Proteobacteria	Gammaproteobacteria	5.04092	52.2	-	-	-	-	AWRG01	70	5187	4940	2017-01-13	2017-01-16	Contig	FDA	SAMN02887263	GCA_001951445.1	-	-	-
Salmonella enterica subsp. arizonae serovar 18:z4,z23:- str. CVM N25373	Salmonella enterica	arizonae	Unknown	Unknown	Unknown	Unknown		1395116	PRJNA292661	292661	Proteobacteria	Gammaproteobacteria	4.49131	51.5	-	-	-	-	AWRF01	89	4508	4054	2017-01-13	2017-01-16	Contig	FDA	SAMN02887264	GCA_001951535.1	-	-	-
Salmonella enterica subsp. arizonae serovar 18:z4,z23:- str. CVM N26624	Salmonella enterica	arizonae	Unknown	Unknown	Unknown	Unknown		1395117	PRJNA292661	292661	Proteobacteria	Gammaproteobacteria	4.52682	51.5	-	-	-	-	AWRE01	94	4563	4106	2017-01-13	2017-01-16	Contig	FDA	SAMN02887265	GCA_001951545.1	-	-	-
Salmonella enterica subsp. arizonae serovar 18:z4,z23:- str. CVM N26625	Salmonella enterica	arizonae	Unknown	Unknown	Unknown	Unknown		1395118	PRJNA292661	292661	Proteobacteria	Gammaproteobacteria	4.6281	51.5	-	-	-	-	AWRD01	81	4694	4244	2017-01-13	2017-01-16	Contig	FDA	SAMN02887266	GCA_001951625.1	-	-	-
Salmonella enterica subsp. arizonae serovar 18:z4,z23:- str. CVM N26626	Salmonella enterica	arizonae	Unknown	Unknown	Unknown	Unknown		1395119	PRJNA292661	292661	Proteobacteria	Gammaproteobacteria	4.63526	51.5	-	-	-	-	AWRC01	98	4699	4248	2017-01-13	2017-01-16	Contig	FDA	SAMN02887267	GCA_001951455.1	-	-	-
Salmonella enterica subsp. arizonae serovar 18:z4,z23:- str. CVM N26928	Salmonella enterica	arizonae	Unknown	Unknown	Unknown	Unknown		1395120	PRJNA292661	292661	Proteobacteria	Gammaproteobacteria	4.48866	51.5	-	-	-	-	AWRB01	73	4287	4118	2017-01-25	2017-02-03	Scaffold	FDA	SAMN02887268	GCA_001970905.1	-	-	-
Salmonella enterica subsp. arizonae serovar 18:z4,z23:- str. CVM N27	Salmonella enterica	arizonae	Unknown	Unknown	Unknown	Unknown		1395106	PRJNA292661	292661	Proteobacteria	Gammaproteobacteria	4.59488	51.5	-	-	-	-	AWRP01	87	4640	4182	2017-01-13	2017-01-16	Scaffold	FDA	SAMN02887269	GCA_001951465.1	-	-	-
Salmonella enterica subsp. arizonae serovar 18:z4,z23:- str. CVM N29354	Salmonella enterica	arizonae	Unknown	Unknown	Unknown	Unknown		1395121	PRJNA292661	292661	Proteobacteria	Gammaproteobacteria	4.48976	51.5	-	-	-	-	AWRA01	81	4500	4059	2017-01-13	2017-01-16	Scaffold	FDA	SAMN05201526	GCA_001952125.1	-	-	-
Salmonella enterica subsp. arizonae serovar 18:z4,z23:- str. CVM N31597	Salmonella enterica	arizonae	Unknown	Unknown	Unknown	Unknown		1395122	PRJNA292661	292661	Proteobacteria	Gammaproteobacteria	4.48939	51.5	-	-	-	-	AWQZ01	91	4507	4055	2017-01-13	2017-01-16	Contig	FDA	SAMN02699243	GCA_001952145.1	-	-	-
Salmonella enterica subsp. arizonae serovar 18:z4,z23:- str. CVM N4410	Salmonella enterica	arizonae	Unknown	Unknown	Unknown	Unknown		1395107	PRJNA292661	292661	Proteobacteria	Gammaproteobacteria	4.59914	51.5	-	-	-	-	AWRO01	83	4645	4192	2017-01-13	2017-01-16	Contig	FDA	SAMN02887272	GCA_001951515.1	-	-	-
Salmonella enterica subsp. arizonae serovar 18:z4,z23:- str. CVM N5	Salmonella enterica	arizonae	Unknown	Unknown	Unknown	Unknown		1395105	PRJNA292661	292661	Proteobacteria	Gammaproteobacteria	4.49121	51.5	-	-	-	-	AWRQ01	77	4502	4058	2017-01-13	2017-01-16	Scaffold	FDA	SAMN02887273	GCA_001951605.1	-	-	-
Salmonella enterica subsp. arizonae serovar 18:z4,z23:- str. CVM N6509	Salmonella enterica	arizonae	Unknown	Unknown	Unknown	Unknown		1395108	PRJNA292661	292661	Proteobacteria	Gammaproteobacteria	4.59701	51.5	-	-	-	-	AWRN01	79	4650	4193	2017-01-13	2017-01-16	Scaffold	FDA	SAMN02887274	GCA_001951385.1	-	-	-
Salmonella enterica subsp. arizonae serovar 18:z4,z23:- str. CVM N7307	Salmonella enterica	arizonae	Unknown	Unknown	Unknown	Unknown		1395109	PRJNA292661	292661	Proteobacteria	Gammaproteobacteria	4.85914	52.2	-	-	-	-	AWRM01	82	4930	4699	2017-01-13	2017-01-16	Scaffold	FDA	SAMN02887275	GCA_001951595.1	-	-	-
Salmonella enterica subsp. arizonae serovar 18:z4,z23:- str. CVM N9135	Salmonella enterica	arizonae	Unknown	Unknown	Unknown	Unknown		1395110	PRJNA292661	292661	Proteobacteria	Gammaproteobacteria	4.49302	51.5	-	-	-	-	AWRL01	78	4506	4063	2017-01-13	2017-01-16	Scaffold	FDA	SAMN02887276	GCA_001951615.1	-	-	-
Salmonella enterica subsp. arizonae serovar 62:z36:- str. 5335/86	Salmonella enterica	arizonae	Unknown	Unknown	Unknown	Unknown		1245396	PRJNA177612	177612	Proteobacteria	Gammaproteobacteria	4.62535	51.4	-	-	-	-	LHTK01	20	4685	4209	2015-11-27	2016-12-16	Contig	Laboratory for Foodborne Zoonoses	SAMN03470773	GCA_001448925.1	-	-	26941156
Salmonella enterica subsp. arizonae serovar 62:z36:- str. RKS2983	Salmonella enterica	arizonae	Unknown	Unknown	Unknown	Unknown		1386967	PRJNA215272	215272	Proteobacteria	Gammaproteobacteria	4.57485	51.5	NZ_CP006693.1	CP006693.1	-	-	-	1	4612	4115	2014-09-22	2016-11-25	Complete Genome	Harbin Medical University	SAMN03072812	GCA_000756465.1	-	-	-
Salmonella enterica subsp. arizonae serovar 62:z4,z23:-	Salmonella enterica	arizonae	Unknown	Unknown	Unknown	Unknown		41514	PRJNA13030	13030	Proteobacteria	Gammaproteobacteria	4.6008	51.4	NC_010067.1	CP000880.1	-	-	-	1	4641	4154	2007-11-21	2016-11-25	Complete Genome	The Salmonella enterica serovar Arizonae Genome Sequencing Project	SAMN02604141	GCA_000018625.1	-	-	-
Salmonella enterica subsp. arizonae serovar 63:g,z51:- str. So 20/20	Salmonella enterica	arizonae	Unknown	Unknown	Unknown	Unknown		1243608	PRJNA177614	177614	Proteobacteria	Gammaproteobacteria	4.57379	51.4	-	-	-	-	LHTL01	14	4646	4175	2015-11-27	2016-12-16	Contig	Laboratory for Foodborne Zoonoses	SAMN03470774	GCA_001448945.1	-	-	26941156
Salmonella enterica subsp. diarizonae	Salmonella enterica	diarizonae	Unknown	Unknown	Unknown	Unknown		59204	PRJNA276399	276399	Proteobacteria	Gammaproteobacteria	4.77935	51.5	NZ_CP011288.1	CP011288.1	-	-	-	1	4691	4328	2016-04-22	2016-12-01	Complete Genome	Robert Koch-Institut	SAMN03371466	GCA_001628755.1	-	-	-
Salmonella enterica subsp. diarizonae	Salmonella enterica	diarizonae	Unknown	Unknown	Unknown	Unknown		59204	PRJNA276399	276399	Proteobacteria	Gammaproteobacteria	4.86945	51.3215	NZ_CP011289.1	CP011289.1	NZ_CP011291.1,NZ_CP011290.1	CP011291.1,CP011290.1	-	3	4821	4454	2016-04-22	2016-12-02	Complete Genome	Robert Koch-Institut	SAMN03371464	GCA_001629755.1	-	-	-
Salmonella enterica subsp. diarizonae	Salmonella enterica	diarizonae	Unknown	Unknown	Unknown	Unknown		59204	PRJNA276399	276399	Proteobacteria	Gammaproteobacteria	4.8694	51.3215	NZ_CP011292.1	CP011292.1	NZ_CP011293.1,NZ_CP011294.1	CP011293.1,CP011294.1	-	3	4822	4455	2016-04-22	2016-12-01	Complete Genome	Robert Koch-Institut	SAMN03371465	GCA_001629775.1	-	-	-
Salmonella enterica subsp. diarizonae	Salmonella enterica	diarizonae	Unknown	Unknown	Unknown	Unknown		59204	PRJNA275139	275139	Proteobacteria	Gammaproteobacteria	4.83871	51.3	-	-	-	-	JZTR01	54	4763	4373	2015-08-31	2016-12-16	Contig	U.S. Food and Drug Administration	SAMN03339658	GCA_001276795.1	-	-	26303940
Salmonella enterica subsp. diarizonae	Salmonella enterica	diarizonae	Unknown	Unknown	Unknown	Unknown		59204	PRJNA275139	275139	Proteobacteria	Gammaproteobacteria	4.77143	51.3	-	-	-	-	JZTQ01	58	4686	4330	2015-08-31	2016-12-16	Contig	U.S. Food and Drug Administration	SAMN03339657	GCA_001276875.1	-	-	26303940
Salmonella enterica subsp. diarizonae serovar 16:z10:e,n,x,z15	Salmonella enterica	diarizonae	Unknown	Unknown	Unknown	Unknown		1911135	PRJNA186035	186035	Proteobacteria	Gammaproteobacteria	5.34838	51.2	-	-	-	-	MLYH01	64	5173	4900	2016-10-24	2016-10-28	Contig	Center for Food Safety and Applied Nutrition	SAMN04962158	GCA_001832605.1	-	-	-
Salmonella enterica subsp. diarizonae serovar 16:z10:e,n,x,z15	Salmonella enterica	diarizonae	Unknown	Unknown	Unknown	Unknown		1911135	PRJNA186035	186035	Proteobacteria	Gammaproteobacteria	5.34787	51.2	-	-	-	-	MLYI01	69	5177	4901	2016-10-24	2016-10-28	Contig	Center for Food Safety and Applied Nutrition	SAMN04962160	GCA_001832645.1	-	-	-
Salmonella enterica subsp. diarizonae serovar 38:[k]:-	Salmonella enterica	diarizonae	Unknown	Unknown	Unknown	Unknown		1911136	PRJNA186035	186035	Proteobacteria	Gammaproteobacteria	4.93358	52.1	-	-	-	-	MLYZ01	29	4827	4627	2016-10-24	2016-10-28	Contig	Center for Food Safety and Applied Nutrition	SAMN04961975	GCA_001832225.1	-	-	-
Salmonella enterica subsp. diarizonae serovar 38:[k]:-	Salmonella enterica	diarizonae	Unknown	Unknown	Unknown	Unknown		1911136	PRJNA186035	186035	Proteobacteria	Gammaproteobacteria	4.93443	52.1	-	-	-	-	MLXP01	32	4829	4624	2016-10-24	2016-10-28	Contig	Center for Food Safety and Applied Nutrition	SAMN04961987	GCA_001832245.1	-	-	-
Salmonella enterica subsp. diarizonae serovar 38:[k]:-	Salmonella enterica	diarizonae	Unknown	Unknown	Unknown	Unknown		1911136	PRJNA186035	186035	Proteobacteria	Gammaproteobacteria	4.93466	52.1	-	-	-	-	MLXR01	29	4829	4625	2016-10-24	2016-10-28	Contig	Center for Food Safety and Applied Nutrition	SAMN04962019	GCA_001832285.1	-	-	-
Salmonella enterica subsp. diarizonae serovar 38:[k]:-	Salmonella enterica	diarizonae	Unknown	Unknown	Unknown	Unknown		1911136	PRJNA186035	186035	Proteobacteria	Gammaproteobacteria	4.93462	52.1	-	-	-	-	MLXS01	32	4831	4626	2016-10-24	2016-10-28	Contig	Center for Food Safety and Applied Nutrition	SAMN04962020	GCA_001832305.1	-	-	-
Salmonella enterica subsp. diarizonae serovar 38:[k]:-	Salmonella enterica	diarizonae	Unknown	Unknown	Unknown	Unknown		1911136	PRJNA186035	186035	Proteobacteria	Gammaproteobacteria	4.93388	52.1	-	-	-	-	MLXZ01	27	4827	4625	2016-10-24	2016-10-28	Contig	Center for Food Safety and Applied Nutrition	SAMN04962114	GCA_001832445.1	-	-	-
Salmonella enterica subsp. diarizonae serovar 38:[k]:-	Salmonella enterica	diarizonae	Unknown	Unknown	Unknown	Unknown		1911136	PRJNA186035	186035	Proteobacteria	Gammaproteobacteria	4.93304	52.1	-	-	-	-	MLYA01	26	4823	4622	2016-10-24	2016-10-28	Contig	Center for Food Safety and Applied Nutrition	SAMN04962115	GCA_001832465.1	-	-	-
Salmonella enterica subsp. diarizonae serovar 38:[k]:-	Salmonella enterica	diarizonae	Unknown	Unknown	Unknown	Unknown		1911136	PRJNA186035	186035	Proteobacteria	Gammaproteobacteria	4.93467	52.1	-	-	-	-	MLYC01	28	4830	4626	2016-10-24	2016-10-28	Contig	Center for Food Safety and Applied Nutrition	SAMN04962120	GCA_001832525.1	-	-	-
Salmonella enterica subsp. diarizonae serovar 38:[k]:-	Salmonella enterica	diarizonae	Unknown	Unknown	Unknown	Unknown		1911136	PRJNA186035	186035	Proteobacteria	Gammaproteobacteria	4.93377	52.1	-	-	-	-	MLYG01	27	4827	4625	2016-10-24	2016-10-28	Contig	Center for Food Safety and Applied Nutrition	SAMN04962157	GCA_001832585.1	-	-	-
Salmonella enterica subsp. diarizonae serovar 38:[k]:-	Salmonella enterica	diarizonae	Unknown	Unknown	Unknown	Unknown		1911136	PRJNA186035	186035	Proteobacteria	Gammaproteobacteria	4.93433	52.1	-	-	-	-	MLYJ01	28	4825	4626	2016-10-24	2016-10-28	Contig	Center for Food Safety and Applied Nutrition	SAMN04962163	GCA_001832665.1	-	-	-
Salmonella enterica subsp. diarizonae serovar 38:[k]:-	Salmonella enterica	diarizonae	Unknown	Unknown	Unknown	Unknown		1911136	PRJNA186035	186035	Proteobacteria	Gammaproteobacteria	4.93378	52.1	-	-	-	-	MLXY01	31	4822	4624	2016-10-24	2016-10-28	Contig	Center for Food Safety and Applied Nutrition	SAMN04962109	GCA_001832805.1	-	-	-
Salmonella enterica subsp. diarizonae serovar 38:[k]:-	Salmonella enterica	diarizonae	Unknown	Unknown	Unknown	Unknown		1911136	PRJNA186035	186035	Proteobacteria	Gammaproteobacteria	4.93344	52.1	-	-	-	-	MLYD01	26	4822	4628	2016-10-24	2016-10-28	Contig	Center for Food Safety and Applied Nutrition	SAMN04962122	GCA_001832825.1	-	-	-
Salmonella enterica subsp. diarizonae serovar 38:[k]:-	Salmonella enterica	diarizonae	Unknown	Unknown	Unknown	Unknown		1911136	PRJNA186035	186035	Proteobacteria	Gammaproteobacteria	4.93224	52.1	-	-	-	-	MLYE01	26	4820	4624	2016-10-24	2016-10-28	Contig	Center for Food Safety and Applied Nutrition	SAMN04962146	GCA_001832845.1	-	-	-
Salmonella enterica subsp. diarizonae serovar 59:[k]:z35	Salmonella enterica	diarizonae	Unknown	Unknown	Unknown	Unknown		1911137	PRJNA186035	186035	Proteobacteria	Gammaproteobacteria	5.37651	51.1	-	-	-	-	MLXO01	91	5219	4934	2016-10-24	2016-10-28	Contig	Center for Food Safety and Applied Nutrition	SAMN04961977	GCA_001832725.1	-	-	-
Salmonella enterica subsp. diarizonae serovar 60:r:e,n,x,z15	Salmonella enterica	diarizonae	Unknown	Unknown	Unknown	Unknown		1173779	PRJNA186035	186035	Proteobacteria	Gammaproteobacteria	5.11636	51.4	-	-	-	-	MLXQ01	64	4923	4678	2016-10-24	2016-10-28	Contig	Center for Food Safety and Applied Nutrition	SAMN04961990	GCA_001832255.1	-	-	-
Salmonella enterica subsp. diarizonae serovar 60:r:e,n,x,z15	Salmonella enterica	diarizonae	Unknown	Unknown	Unknown	Unknown		1173779	PRJNA186035	186035	Proteobacteria	Gammaproteobacteria	5.11847	51.4	-	-	-	-	MLXT01	65	4924	4684	2016-10-24	2016-10-28	Contig	Center for Food Safety and Applied Nutrition	SAMN04962047	GCA_001832335.1	-	-	-
Salmonella enterica subsp. diarizonae serovar 60:r:e,n,x,z15	Salmonella enterica	diarizonae	Unknown	Unknown	Unknown	Unknown		1173779	PRJNA186035	186035	Proteobacteria	Gammaproteobacteria	5.11711	51.4	-	-	-	-	MLXU01	59	4915	4684	2016-10-24	2016-10-28	Contig	Center for Food Safety and Applied Nutrition	SAMN04962055	GCA_001832385.1	-	-	-
Salmonella enterica subsp. diarizonae serovar 60:r:e,n,x,z15	Salmonella enterica	diarizonae	Unknown	Unknown	Unknown	Unknown		1173779	PRJNA186035	186035	Proteobacteria	Gammaproteobacteria	5.11815	51.4	-	-	-	-	MLXV01	59	4921	4684	2016-10-24	2016-10-28	Contig	Center for Food Safety and Applied Nutrition	SAMN04962089	GCA_001832405.1	-	-	-
Salmonella enterica subsp. diarizonae serovar 60:r:e,n,x,z15	Salmonella enterica	diarizonae	Unknown	Unknown	Unknown	Unknown		1173779	PRJNA186035	186035	Proteobacteria	Gammaproteobacteria	5.11672	51.4	-	-	-	-	MLXX01	61	4916	4686	2016-10-24	2016-10-28	Contig	Center for Food Safety and Applied Nutrition	SAMN04962108	GCA_001832425.1	-	-	-
Salmonella enterica subsp. diarizonae serovar 60:r:e,n,x,z15	Salmonella enterica	diarizonae	Unknown	Unknown	Unknown	Unknown		1173779	PRJNA186035	186035	Proteobacteria	Gammaproteobacteria	5.06432	51.4	-	-	-	-	MLYB01	54	4842	4604	2016-10-24	2016-10-28	Contig	Center for Food Safety and Applied Nutrition	SAMN04962117	GCA_001832505.1	-	-	-
Salmonella enterica subsp. diarizonae serovar 60:r:e,n,x,z15	Salmonella enterica	diarizonae	Unknown	Unknown	Unknown	Unknown		1173779	PRJNA186035	186035	Proteobacteria	Gammaproteobacteria	5.10015	51.5	-	-	-	-	MLYF01	57	4871	4635	2016-10-24	2016-10-28	Contig	Center for Food Safety and Applied Nutrition	SAMN04962152	GCA_001832565.1	-	-	-
Salmonella enterica subsp. diarizonae serovar 60:r:e,n,x,z15	Salmonella enterica	diarizonae	Unknown	Unknown	Unknown	Unknown		1173779	PRJNA186035	186035	Proteobacteria	Gammaproteobacteria	5.11788	51.4	-	-	-	-	MLZD01	64	4922	4684	2016-10-24	2016-10-28	Contig	Center for Food Safety and Applied Nutrition	SAMN04962056	GCA_001832765.1	-	-	-
Salmonella enterica subsp. diarizonae serovar 60:r:e,n,x,z15	Salmonella enterica	diarizonae	Unknown	Unknown	Unknown	Unknown		1173779	PRJNA186035	186035	Proteobacteria	Gammaproteobacteria	5.11712	51.4	-	-	-	-	MLXW01	65	4920	4681	2016-10-24	2016-10-28	Contig	Center for Food Safety and Applied Nutrition	SAMN04962106	GCA_001832775.1	-	-	-
Salmonella enterica subsp. diarizonae serovar 60:r:e,n,x,z15 str. 01-0170	Salmonella enterica	diarizonae	Unknown	Unknown	Unknown	Unknown		1173780	PRJNA161287	161287	Proteobacteria	Gammaproteobacteria	5.2889	51.3	-	-	-	-	APAC01	108	5345	4910	2013-10-28	2016-11-24	Contig	FDA	SAMN00990751	GCA_000487635.2	-	-	24158624
Salmonella enterica subsp. enterica	Salmonella enterica	enterica	Unknown	Unknown	Unknown	Unknown		59201	PRJNA271539	271539	Proteobacteria	Gammaproteobacteria	5.19037	51.9931	NZ_CP011428.1	CP011428.1	NZ_CP011430.1,NZ_CP011432.1,NZ_CP011431.1,NZ_CP011429.1,NZ_CP011433.1,NZ_CP011434.1,NZ_CP011435.1	CP011430.1,CP011432.1,CP011431.1,CP011429.1,CP011433.1,CP011434.1,CP011435.1	-	8	5405	5109	2015-05-14	2016-11-25	Complete Genome	Centro de Ciencias Genomicas - UNAM	SAMN03653812	GCA_001006525.1	-	-	26089426
Salmonella enterica subsp. enterica	Salmonella enterica	enterica	Unknown	Unknown	Unknown	Unknown		59201	PRJNA241066	241066	Proteobacteria	Gammaproteobacteria	5.08503	52.1166	NZ_CP007484.1	CP007484.1	NZ_CP007488.1,NZ_CP007489.1	CP007488.1,CP007489.1	-	6	5282	4992	2016-08-02	2016-12-03	Chromosome	Genome Center	SAMN02688040	GCA_001700595.1	-	-	-
Salmonella enterica subsp. enterica	Salmonella enterica	enterica	Unknown	Unknown	Unknown	Unknown		59201	PRJNA313028	313028	Proteobacteria	Gammaproteobacteria	4.80438	52.1	-	-	-	-	LTDW01	27	4930	4659	2016-03-16	2016-12-20	Scaffold	University of Campinas	SAMN04498378	GCA_001592925.1	-	-	27174265
Salmonella enterica subsp. enterica	Salmonella enterica	enterica	Unknown	Unknown	Unknown	Unknown		59201	PRJNA312617	312617	Proteobacteria	Gammaproteobacteria	5.20294	52.1	-	-	-	-	LSZD01	257	5064	4919	2016-05-19	2016-10-12	Scaffold	U.S. Food and Drug Administration	SAMN04501080	GCA_001647955.1	-	-	-
Salmonella enterica subsp. enterica	Salmonella enterica	enterica	Unknown	Unknown	Unknown	Unknown		59201	PRJNA312617	312617	Proteobacteria	Gammaproteobacteria	5.09656	52.1	-	-	-	-	LXHA01	230	4949	4796	2016-08-05	2016-10-12	Scaffold	U.S. Food and Drug Administration	SAMN04925824	GCA_001700345.1	-	-	-
Salmonella enterica subsp. enterica	Salmonella enterica	enterica	Unknown	Unknown	Unknown	Unknown		59201	PRJNA312617	312617	Proteobacteria	Gammaproteobacteria	5.10023	52.1	-	-	-	-	LXGZ01	318	4976	4809	2016-08-05	2016-10-10	Scaffold	U.S. Food and Drug Administration	SAMN04925901	GCA_001700365.1	-	-	-
Salmonella enterica subsp. enterica	Salmonella enterica	enterica	Unknown	Unknown	Unknown	Unknown		59201	PRJNA186035	186035	Proteobacteria	Gammaproteobacteria	4.69437	52.2	-	-	-	-	JSWT01	1	4766	4502	2014-11-05	2016-12-10	Contig	Center for Food Safety and Applied Nutrition	SAMN02678551	GCA_000772635.1	-	-	-
Salmonella enterica subsp. enterica	Salmonella enterica	enterica	Unknown	Unknown	Unknown	Unknown		59201	PRJNA186035	186035	Proteobacteria	Gammaproteobacteria	4.87158	51.9	-	-	-	-	JWRB01	52	4988	4725	2014-12-22	2016-12-10	Contig	Center for Food Safety and Applied Nutrition	SAMN03079666	GCA_000806475.1	-	-	-
Salmonella enterica subsp. enterica	Salmonella enterica	enterica	Unknown	Unknown	Unknown	Unknown		59201	PRJNA186035	186035	Proteobacteria	Gammaproteobacteria	4.75957	52	-	-	-	-	JWQY01	92	4831	4553	2014-12-22	2016-12-10	Contig	Center for Food Safety and Applied Nutrition	SAMN03079669	GCA_000806505.1	-	-	-
Salmonella enterica subsp. enterica	Salmonella enterica	enterica	Unknown	Unknown	Unknown	Unknown		59201	PRJNA186035	186035	Proteobacteria	Gammaproteobacteria	4.67809	52.2	-	-	-	-	JWQX01	58	4789	4506	2014-12-22	2016-12-10	Contig	Center for Food Safety and Applied Nutrition	SAMN03079670	GCA_000806525.1	-	-	-
Salmonella enterica subsp. enterica	Salmonella enterica	enterica	Unknown	Unknown	Unknown	Unknown		59201	PRJNA186035	186035	Proteobacteria	Gammaproteobacteria	4.74438	52.1	-	-	-	-	JWQV01	55	4830	4576	2014-12-22	2016-12-10	Contig	Center for Food Safety and Applied Nutrition	SAMN03079702	GCA_000806545.1	-	-	-
Salmonella enterica subsp. enterica	Salmonella enterica	enterica	Unknown	Unknown	Unknown	Unknown		59201	PRJNA186035	186035	Proteobacteria	Gammaproteobacteria	4.74702	52.1	-	-	-	-	JWQU01	64	4831	4581	2014-12-22	2016-12-10	Contig	Center for Food Safety and Applied Nutrition	SAMN03079703	GCA_000806565.1	-	-	-
Salmonella enterica subsp. enterica	Salmonella enterica	enterica	Unknown	Unknown	Unknown	Unknown		59201	PRJNA186035	186035	Proteobacteria	Gammaproteobacteria	4.84732	52.1	-	-	-	-	JWQS01	48	4967	4732	2014-12-22	2016-12-10	Contig	Center for Food Safety and Applied Nutrition	SAMN03079705	GCA_000806585.1	-	-	-
Salmonella enterica subsp. enterica	Salmonella enterica	enterica	Unknown	Unknown	Unknown	Unknown		59201	PRJNA186035	186035	Proteobacteria	Gammaproteobacteria	4.7449	52.1	-	-	-	-	JWQR01	52	4827	4582	2014-12-22	2016-12-10	Contig	Center for Food Safety and Applied Nutrition	SAMN03079706	GCA_000806605.1	-	-	-
Salmonella enterica subsp. enterica	Salmonella enterica	enterica	Unknown	Unknown	Unknown	Unknown		59201	PRJNA186035	186035	Proteobacteria	Gammaproteobacteria	4.73519	52.1	-	-	-	-	JWQO01	60	4855	4609	2014-12-22	2016-12-10	Contig	Center for Food Safety and Applied Nutrition	SAMN03079709	GCA_000806625.1	-	-	-
Salmonella enterica subsp. enterica	Salmonella enterica	enterica	Unknown	Unknown	Unknown	Unknown		59201	PRJNA186035	186035	Proteobacteria	Gammaproteobacteria	4.657	52.2	-	-	-	-	JWQN01	38	4783	4510	2014-12-22	2016-12-10	Contig	Center for Food Safety and Applied Nutrition	SAMN03079710	GCA_000806645.1	-	-	-
Salmonella enterica subsp. enterica	Salmonella enterica	enterica	Unknown	Unknown	Unknown	Unknown		59201	PRJNA186035	186035	Proteobacteria	Gammaproteobacteria	4.87246	52.1	-	-	-	-	JWQL01	37	5018	4683	2014-12-22	2016-12-10	Contig	Center for Food Safety and Applied Nutrition	SAMN03079713	GCA_000806665.1	-	-	-
Salmonella enterica subsp. enterica	Salmonella enterica	enterica	Unknown	Unknown	Unknown	Unknown		59201	PRJNA186035	186035	Proteobacteria	Gammaproteobacteria	4.87541	52.1	-	-	-	-	JWQK01	35	5025	4694	2014-12-22	2016-12-10	Contig	Center for Food Safety and Applied Nutrition	SAMN03079714	GCA_000806685.1	-	-	-
Salmonella enterica subsp. enterica	Salmonella enterica	enterica	Unknown	Unknown	Unknown	Unknown		59201	PRJNA186035	186035	Proteobacteria	Gammaproteobacteria	5.01196	52	-	-	-	-	JWQJ01	49	5188	4905	2014-12-22	2016-12-10	Contig	Center for Food Safety and Applied Nutrition	SAMN03079715	GCA_000806705.1	-	-	-
Salmonella enterica subsp. enterica	Salmonella enterica	enterica	Unknown	Unknown	Unknown	Unknown		59201	PRJNA186035	186035	Proteobacteria	Gammaproteobacteria	5.09974	52	-	-	-	-	JWQI01	41	5251	4973	2014-12-22	2016-12-10	Contig	Center for Food Safety and Applied Nutrition	SAMN03079716	GCA_000806725.1	-	-	-
Salmonella enterica subsp. enterica	Salmonella enterica	enterica	Unknown	Unknown	Unknown	Unknown		59201	PRJNA186035	186035	Proteobacteria	Gammaproteobacteria	4.75012	52.1	-	-	-	-	JWQG01	35	4854	4608	2014-12-22	2016-12-10	Contig	Center for Food Safety and Applied Nutrition	SAMN03079718	GCA_000806745.1	-	-	-
Salmonella enterica subsp. enterica	Salmonella enterica	enterica	Unknown	Unknown	Unknown	Unknown		59201	PRJNA186035	186035	Proteobacteria	Gammaproteobacteria	4.83475	52	-	-	-	-	JWQF01	44	4968	4719	2014-12-22	2016-12-10	Contig	Center for Food Safety and Applied Nutrition	SAMN03079719	GCA_000806765.1	-	-	-
Salmonella enterica subsp. enterica	Salmonella enterica	enterica	Unknown	Unknown	Unknown	Unknown		59201	PRJNA186035	186035	Proteobacteria	Gammaproteobacteria	4.74919	52.1	-	-	-	-	JWQE01	38	4852	4615	2014-12-22	2016-12-10	Contig	Center for Food Safety and Applied Nutrition	SAMN03079721	GCA_000806785.1	-	-	-
Salmonella enterica subsp. enterica	Salmonella enterica	enterica	Unknown	Unknown	Unknown	Unknown		59201	PRJNA186035	186035	Proteobacteria	Gammaproteobacteria	4.67035	52.3	-	-	-	-	JWQC01	41	4755	4511	2014-12-22	2016-12-10	Contig	Center for Food Safety and Applied Nutrition	SAMN03079723	GCA_000806805.1	-	-	-
Salmonella enterica subsp. enterica	Salmonella enterica	enterica	Unknown	Unknown	Unknown	Unknown		59201	PRJNA186035	186035	Proteobacteria	Gammaproteobacteria	4.67159	52.3	-	-	-	-	JWQB01	47	4754	4510	2014-12-22	2016-12-10	Contig	Center for Food Safety and Applied Nutrition	SAMN03079724	GCA_000806825.1	-	-	-
Salmonella enterica subsp. enterica	Salmonella enterica	enterica	Unknown	Unknown	Unknown	Unknown		59201	PRJNA186035	186035	Proteobacteria	Gammaproteobacteria	4.8213	51.9	-	-	-	-	JWRA01	45	4889	4639	2014-12-22	2016-12-10	Contig	Center for Food Safety and Applied Nutrition	SAMN03079667	GCA_000806845.1	-	-	-
Salmonella enterica subsp. enterica	Salmonella enterica	enterica	Unknown	Unknown	Unknown	Unknown		59201	PRJNA186035	186035	Proteobacteria	Gammaproteobacteria	4.76169	52	-	-	-	-	JWQZ01	72	4821	4557	2014-12-22	2016-12-10	Contig	Center for Food Safety and Applied Nutrition	SAMN03079668	GCA_000806865.1	-	-	-
Salmonella enterica subsp. enterica	Salmonella enterica	enterica	Unknown	Unknown	Unknown	Unknown		59201	PRJNA186035	186035	Proteobacteria	Gammaproteobacteria	4.74625	52.1	-	-	-	-	JWQW01	55	4830	4583	2014-12-22	2016-12-10	Contig	Center for Food Safety and Applied Nutrition	SAMN03079701	GCA_000806885.1	-	-	-
Salmonella enterica subsp. enterica	Salmonella enterica	enterica	Unknown	Unknown	Unknown	Unknown		59201	PRJNA186035	186035	Proteobacteria	Gammaproteobacteria	4.85024	52.1	-	-	-	-	JWQT01	60	4983	4727	2014-12-22	2016-12-10	Contig	Center for Food Safety and Applied Nutrition	SAMN03079704	GCA_000806905.1	-	-	-
Salmonella enterica subsp. enterica	Salmonella enterica	enterica	Unknown	Unknown	Unknown	Unknown		59201	PRJNA186035	186035	Proteobacteria	Gammaproteobacteria	4.67537	52.2	-	-	-	-	JWQP01	32	4772	4539	2014-12-22	2016-12-10	Contig	Center for Food Safety and Applied Nutrition	SAMN03079708	GCA_000806925.1	-	-	-
Salmonella enterica subsp. enterica	Salmonella enterica	enterica	Unknown	Unknown	Unknown	Unknown		59201	PRJNA186035	186035	Proteobacteria	Gammaproteobacteria	4.95055	52.1	-	-	-	-	JWQM01	47	5134	4776	2014-12-22	2016-12-10	Contig	Center for Food Safety and Applied Nutrition	SAMN03079712	GCA_000806945.1	-	-	-
Salmonella enterica subsp. enterica	Salmonella enterica	enterica	Unknown	Unknown	Unknown	Unknown		59201	PRJNA186035	186035	Proteobacteria	Gammaproteobacteria	4.74426	52.2	-	-	-	-	JWQD01	39	4854	4610	2014-12-22	2016-12-10	Contig	Center for Food Safety and Applied Nutrition	SAMN03079722	GCA_000806965.1	-	-	-
Salmonella enterica subsp. enterica	Salmonella enterica	enterica	Unknown	Unknown	Unknown	Unknown		59201	PRJNA186035	186035	Proteobacteria	Gammaproteobacteria	4.66016	52.3	-	-	-	-	JWQA01	42	4746	4500	2014-12-22	2016-12-10	Contig	Center for Food Safety and Applied Nutrition	SAMN03079725	GCA_000806985.1	-	-	-
Salmonella enterica subsp. enterica	Salmonella enterica	enterica	Unknown	Unknown	Unknown	Unknown		59201	PRJNA186035	186035	Proteobacteria	Gammaproteobacteria	4.66126	52.1	-	-	-	-	JWPZ01	44	4730	4483	2014-12-22	2016-12-10	Contig	Center for Food Safety and Applied Nutrition	SAMN03079726	GCA_000807005.1	-	-	-
Salmonella enterica subsp. enterica	Salmonella enterica	enterica	Unknown	Unknown	Unknown	Unknown		59201	PRJNA186035	186035	Proteobacteria	Gammaproteobacteria	4.72974	52	-	-	-	-	JWRC01	56	4796	4550	2014-12-22	2016-12-10	Contig	Center for Food Safety and Applied Nutrition	SAMN03079665	GCA_000807025.1	-	-	-
Salmonella enterica subsp. enterica	Salmonella enterica	enterica	Unknown	Unknown	Unknown	Unknown		59201	PRJNA186035	186035	Proteobacteria	Gammaproteobacteria	4.82353	52	-	-	-	-	JWRD01	43	4909	4662	2014-12-22	2016-12-10	Contig	Center for Food Safety and Applied Nutrition	SAMN03079664	GCA_000807035.1	-	-	-
Salmonella enterica subsp. enterica	Salmonella enterica	enterica	Unknown	Unknown	Unknown	Unknown		59201	PRJNA186035	186035	Proteobacteria	Gammaproteobacteria	4.64156	52.3	-	-	-	-	JWRH01	39	4714	4473	2014-12-22	2016-12-10	Contig	Center for Food Safety and Applied Nutrition	SAMN03079660	GCA_000807045.1	-	-	-
Salmonella enterica subsp. enterica	Salmonella enterica	enterica	Unknown	Unknown	Unknown	Unknown		59201	PRJNA186035	186035	Proteobacteria	Gammaproteobacteria	4.71819	52.2	-	-	-	-	JWRF01	41	4757	4495	2014-12-22	2016-12-10	Contig	Center for Food Safety and Applied Nutrition	SAMN03079662	GCA_000807055.1	-	-	-
Salmonella enterica subsp. enterica	Salmonella enterica	enterica	Unknown	Unknown	Unknown	Unknown		59201	PRJNA186035	186035	Proteobacteria	Gammaproteobacteria	4.72436	52.2	-	-	-	-	JWRG01	32	4753	4500	2014-12-22	2016-12-10	Contig	Center for Food Safety and Applied Nutrition	SAMN03079661	GCA_000807105.1	-	-	-
Salmonella enterica subsp. enterica	Salmonella enterica	enterica	Unknown	Unknown	Unknown	Unknown		59201	PRJNA186035	186035	Proteobacteria	Gammaproteobacteria	4.75247	52	-	-	-	-	JWRE01	32	4814	4568	2014-12-22	2016-12-10	Contig	Center for Food Safety and Applied Nutrition	SAMN03079663	GCA_000807125.1	-	-	-
Salmonella enterica subsp. enterica	Salmonella enterica	enterica	Unknown	Unknown	Unknown	Unknown		59201	PRJNA274416	274416	Proteobacteria	Gammaproteobacteria	4.95099	52.1	-	-	-	-	JXYU01	39	5196	4876	2015-02-20	2016-12-11	Contig	Texas Tech University	SAMN03328456	GCA_000878845.1	-	-	25883279
Salmonella enterica subsp. enterica	Salmonella enterica	enterica	Unknown	Unknown	Unknown	Unknown		59201	PRJNA274419	274419	Proteobacteria	Gammaproteobacteria	4.94971	52.1	-	-	-	-	JXYV01	37	5187	4874	2015-02-20	2016-12-11	Contig	Texas Tech University	SAMN03328457	GCA_000878855.1	-	-	-
Salmonella enterica subsp. enterica	Salmonella enterica	enterica	Unknown	Unknown	Unknown	Unknown		59201	PRJNA231221	231221	Proteobacteria	Gammaproteobacteria	4.76328	52.2	-	-	-	-	JWSQ01	2	4808	4536	2014-12-24	2016-12-14	Contig	US Food and Drug Administration	SAMN03255434	GCA_001188125.1	-	-	-
Salmonella enterica subsp. enterica	Salmonella enterica	enterica	Unknown	Unknown	Unknown	Unknown		59201	PRJNA183851	183851	Proteobacteria	Gammaproteobacteria	4.7829	52.2	-	-	-	-	LRPF01	236	4944	4491	2016-01-27	2016-12-17	Contig	Washington State Department of Health Public Health Laboratory	SAMN02261200	GCA_001541975.1	-	-	-
Salmonella enterica subsp. enterica	Salmonella enterica	enterica	Unknown	Unknown	Unknown	Unknown		59201	PRJNA280335	280335	Proteobacteria	Gammaproteobacteria	5.17497	52	-	-	-	-	LSLR01	479	5327	4998	2016-03-10	2016-12-17	Contig	US Food and Drug Administration	SAMN03780255	GCA_001586435.1	-	-	27151794
Salmonella enterica subsp. enterica	Salmonella enterica	enterica	Unknown	Unknown	Unknown	Unknown		59201	PRJNA280335	280335	Proteobacteria	Gammaproteobacteria	4.95987	52.1	-	-	-	-	LSLO01	108	5134	4854	2016-03-10	2016-12-17	Contig	US Food and Drug Administration	SAMN03780252	GCA_001586445.1	-	-	27151794
Salmonella enterica subsp. enterica	Salmonella enterica	enterica	Unknown	Unknown	Unknown	Unknown		59201	PRJNA280335	280335	Proteobacteria	Gammaproteobacteria	4.95508	52.1	-	-	-	-	LSLN01	100	5134	4852	2016-03-10	2016-12-17	Contig	US Food and Drug Administration	SAMN03780251	GCA_001586465.1	-	-	27151794
Salmonella enterica subsp. enterica	Salmonella enterica	enterica	Unknown	Unknown	Unknown	Unknown		59201	PRJNA280335	280335	Proteobacteria	Gammaproteobacteria	4.96415	52.1	-	-	-	-	LSLQ01	112	5139	4863	2016-03-10	2016-12-17	Contig	US Food and Drug Administration	SAMN03780254	GCA_001586515.1	-	-	27151794
Salmonella enterica subsp. enterica	Salmonella enterica	enterica	Unknown	Unknown	Unknown	Unknown		59201	PRJNA280335	280335	Proteobacteria	Gammaproteobacteria	4.98328	52.1	-	-	-	-	LSLT01	184	5166	4872	2016-03-10	2016-12-17	Contig	US Food and Drug Administration	SAMN03780256	GCA_001586525.1	-	-	27151794
Salmonella enterica subsp. enterica	Salmonella enterica	enterica	Unknown	Unknown	Unknown	Unknown		59201	PRJNA280335	280335	Proteobacteria	Gammaproteobacteria	4.9887	52.1	-	-	-	-	LSLP01	174	5149	4870	2016-03-10	2016-12-17	Contig	US Food and Drug Administration	SAMN03780253	GCA_001586535.1	-	-	27151794
Salmonella enterica subsp. enterica	Salmonella enterica	enterica	Unknown	Unknown	Unknown	Unknown		59201	PRJNA280335	280335	Proteobacteria	Gammaproteobacteria	4.9927	52	-	-	-	-	LSLU01	175	5159	4870	2016-03-10	2016-12-17	Contig	US Food and Drug Administration	SAMN03780257	GCA_001586555.1	-	-	27151794
Salmonella enterica subsp. enterica	Salmonella enterica	enterica	Unknown	Unknown	Unknown	Unknown		59201	PRJNA280335	280335	Proteobacteria	Gammaproteobacteria	5.03259	52.1	-	-	-	-	LSLS01	267	5158	4875	2016-03-10	2016-12-17	Contig	US Food and Drug Administration	SAMN03780265	GCA_001586595.1	-	-	27151794
Salmonella enterica subsp. enterica	Salmonella enterica	enterica	Unknown	Unknown	Unknown	Unknown		59201	PRJNA280335	280335	Proteobacteria	Gammaproteobacteria	4.96179	52.1	-	-	-	-	LSLX01	106	5139	4856	2016-03-10	2016-12-17	Contig	US Food and Drug Administration	SAMN03780268	GCA_001586615.1	-	-	27151794
Salmonella enterica subsp. enterica	Salmonella enterica	enterica	Unknown	Unknown	Unknown	Unknown		59201	PRJNA280335	280335	Proteobacteria	Gammaproteobacteria	4.9737	52.1	-	-	-	-	LSMA01	128	5138	4863	2016-03-10	2016-12-17	Contig	US Food and Drug Administration	SAMN03780260	GCA_001586625.1	-	-	27151794
Salmonella enterica subsp. enterica	Salmonella enterica	enterica	Unknown	Unknown	Unknown	Unknown		59201	PRJNA280335	280335	Proteobacteria	Gammaproteobacteria	4.87009	52.1	-	-	-	-	LSLZ01	159	4934	4672	2016-03-10	2016-12-17	Contig	US Food and Drug Administration	SAMN03780269	GCA_001586655.1	-	-	27151794
Salmonella enterica subsp. enterica	Salmonella enterica	enterica	Unknown	Unknown	Unknown	Unknown		59201	PRJNA280335	280335	Proteobacteria	Gammaproteobacteria	4.76307	52.2	-	-	-	-	LSLY01	1091	5387	4536	2016-03-10	2016-12-17	Contig	US Food and Drug Administration	SAMN03780259	GCA_001586675.1	-	-	-
Salmonella enterica subsp. enterica	Salmonella enterica	enterica	Unknown	Unknown	Unknown	Unknown		59201	PRJNA280335	280335	Proteobacteria	Gammaproteobacteria	4.9927	52	-	-	-	-	LSLV01	175	5159	4870	2016-03-10	2016-12-17	Contig	US Food and Drug Administration	SAMN03780267	GCA_001586685.1	-	-	27151794
Salmonella enterica subsp. enterica	Salmonella enterica	enterica	Unknown	Unknown	Unknown	Unknown		59201	PRJNA280335	280335	Proteobacteria	Gammaproteobacteria	4.97908	52.1	-	-	-	-	LSLW01	142	5158	4872	2016-03-10	2016-12-17	Contig	US Food and Drug Administration	SAMN03780258	GCA_001586695.1	-	-	27151794
Salmonella enterica subsp. enterica	Salmonella enterica	enterica	Unknown	Unknown	Unknown	Unknown		59201	PRJNA312617	312617	Proteobacteria	Gammaproteobacteria	4.91482	52.1	-	-	-	-	LSZE01	233	4727	4590	2016-05-19	2016-10-12	Contig	U.S. Food and Drug Administration	SAMN04500993	GCA_001647935.1	-	-	-
Salmonella enterica subsp. enterica	Salmonella enterica	enterica	Unknown	Unknown	Unknown	Unknown		59201	PRJNA243331	243331	Proteobacteria	Gammaproteobacteria	4.68915	52.1	-	-	-	-	MAJA01	34	4749	4518	2016-08-18	2016-12-22	Contig	FDA/CFSAN	SAMN02709277	GCA_001707605.1	-	-	-
Salmonella enterica subsp. enterica	Salmonella enterica	enterica	Unknown	Unknown	Unknown	Unknown		59201	PRJNA243331	243331	Proteobacteria	Gammaproteobacteria	4.70067	52.2	-	-	-	-	MAJB01	41	4704	4479	2016-08-18	2016-12-22	Contig	FDA/CFSAN	SAMN02709328	GCA_001707615.1	-	-	-
Salmonella enterica subsp. enterica	Salmonella enterica	enterica	Unknown	Unknown	Unknown	Unknown		59201	PRJNA186035	186035	Proteobacteria	Gammaproteobacteria	4.82346	52.1	-	-	-	-	MAIZ01	53	4920	4662	2016-08-18	2016-12-22	Contig	Center for Food Safety and Applied Nutrition	SAMN03463856	GCA_001707695.1	-	-	-
Salmonella enterica subsp. enterica	Salmonella enterica	enterica	Unknown	Unknown	Unknown	Unknown		59201	PRJNA186035	186035	Proteobacteria	Gammaproteobacteria	4.70103	52.1	-	-	-	-	LIIZ01	25	4786	4536	2016-08-25	2016-12-22	Contig	Center for Food Safety and Applied Nutrition	SAMN03079671	GCA_001713745.1	-	-	-
Salmonella enterica subsp. enterica	Salmonella enterica	enterica	Unknown	Unknown	Unknown	Unknown		59201	PRJNA186035	186035	Proteobacteria	Gammaproteobacteria	4.74258	52	-	-	-	-	LIOP01	31	4849	4598	2016-08-25	2016-12-22	Contig	Center for Food Safety and Applied Nutrition	SAMN03079689	GCA_001714095.1	-	-	-
Salmonella enterica subsp. enterica	Salmonella enterica	enterica	Unknown	Unknown	Unknown	Unknown		59201	PRJNA186035	186035	Proteobacteria	Gammaproteobacteria	4.74232	52	-	-	-	-	LIOQ01	28	4846	4598	2016-08-25	2016-12-22	Contig	Center for Food Safety and Applied Nutrition	SAMN03079690	GCA_001714125.1	-	-	-
Salmonella enterica subsp. enterica	Salmonella enterica	enterica	Unknown	Unknown	Unknown	Unknown		59201	PRJNA186035	186035	Proteobacteria	Gammaproteobacteria	4.74258	52	-	-	-	-	LIOR01	31	4849	4598	2016-08-25	2016-12-22	Contig	Center for Food Safety and Applied Nutrition	SAMN03079691	GCA_001714145.1	-	-	-
Salmonella enterica subsp. enterica	Salmonella enterica	enterica	Unknown	Unknown	Unknown	Unknown		59201	PRJNA186035	186035	Proteobacteria	Gammaproteobacteria	4.83819	52.1	-	-	-	-	LIOS01	33	4972	4705	2016-08-25	2016-12-22	Contig	Center for Food Safety and Applied Nutrition	SAMN03079692	GCA_001714165.1	-	-	-
Salmonella enterica subsp. enterica	Salmonella enterica	enterica	Unknown	Unknown	Unknown	Unknown		59201	PRJNA186035	186035	Proteobacteria	Gammaproteobacteria	4.83157	52.1	-	-	-	-	LIOY01	48	4974	4699	2016-08-25	2016-12-22	Contig	Center for Food Safety and Applied Nutrition	SAMN03079694	GCA_001714175.1	-	-	-
Salmonella enterica subsp. enterica	Salmonella enterica	enterica	Unknown	Unknown	Unknown	Unknown		59201	PRJNA186035	186035	Proteobacteria	Gammaproteobacteria	4.79233	52.1	-	-	-	-	LIOZ01	29	4924	4671	2016-08-25	2016-12-22	Contig	Center for Food Safety and Applied Nutrition	SAMN03079693	GCA_001714185.1	-	-	-
Salmonella enterica subsp. enterica	Salmonella enterica	enterica	Unknown	Unknown	Unknown	Unknown		59201	PRJNA186035	186035	Proteobacteria	Gammaproteobacteria	4.83179	52.1	-	-	-	-	LIPA01	40	4972	4708	2016-08-25	2016-12-22	Contig	Center for Food Safety and Applied Nutrition	SAMN03079695	GCA_001714225.1	-	-	-
Salmonella enterica subsp. enterica	Salmonella enterica	enterica	Unknown	Unknown	Unknown	Unknown		59201	PRJNA186035	186035	Proteobacteria	Gammaproteobacteria	4.83155	52.1	-	-	-	-	LIOW01	29	4963	4699	2016-08-25	2016-12-22	Contig	Center for Food Safety and Applied Nutrition	SAMN03079697	GCA_001714245.1	-	-	-
Salmonella enterica subsp. enterica	Salmonella enterica	enterica	Unknown	Unknown	Unknown	Unknown		59201	PRJNA186035	186035	Proteobacteria	Gammaproteobacteria	4.8329	52.1	-	-	-	-	LIOX01	35	4963	4693	2016-08-25	2016-12-22	Contig	Center for Food Safety and Applied Nutrition	SAMN03079696	GCA_001714255.1	-	-	-
Salmonella enterica subsp. enterica	Salmonella enterica	enterica	Unknown	Unknown	Unknown	Unknown		59201	PRJNA186035	186035	Proteobacteria	Gammaproteobacteria	4.83164	52.1	-	-	-	-	LIOV01	30	4953	4694	2016-08-25	2016-12-22	Contig	Center for Food Safety and Applied Nutrition	SAMN03079698	GCA_001714265.1	-	-	-
Salmonella enterica subsp. enterica	Salmonella enterica	enterica	Unknown	Unknown	Unknown	Unknown		59201	PRJNA186035	186035	Proteobacteria	Gammaproteobacteria	4.82549	52.1	-	-	-	-	LIOU01	26	4954	4692	2016-08-25	2016-12-22	Contig	Center for Food Safety and Applied Nutrition	SAMN03079699	GCA_001714305.1	-	-	-
Salmonella enterica subsp. enterica	Salmonella enterica	enterica	Unknown	Unknown	Unknown	Unknown		59201	PRJNA186035	186035	Proteobacteria	Gammaproteobacteria	4.83094	52.1	-	-	-	-	LIOT01	40	4962	4700	2016-08-25	2016-12-22	Contig	Center for Food Safety and Applied Nutrition	SAMN03079700	GCA_001714325.1	-	-	-
Salmonella enterica subsp. enterica	Salmonella enterica	enterica	Unknown	Unknown	Unknown	Unknown		59201	PRJNA186035	186035	Proteobacteria	Gammaproteobacteria	4.97837	52.1	-	-	-	-	LYZK01	65	5135	4839	2016-08-25	2016-12-22	Contig	Center for Food Safety and Applied Nutrition	SAMN02844332	GCA_001714545.1	-	-	-
Salmonella enterica subsp. enterica	Salmonella enterica	enterica	Unknown	Unknown	Unknown	Unknown		59201	PRJNA337914	337914	Proteobacteria	Gammaproteobacteria	5.29217	51.8	-	-	-	-	MCOY01	335	5429	5068	2016-08-29	2016-12-22	Contig	USDA	SAMN05390904	GCA_001716035.1	-	-	-
Salmonella enterica subsp. enterica	Salmonella enterica	enterica	Unknown	Unknown	Unknown	Unknown		59201	PRJNA337914	337914	Proteobacteria	Gammaproteobacteria	4.81348	52.1	-	-	-	-	MCOT01	48	4851	4596	2016-08-29	2016-12-22	Contig	USDA	SAMN05390910	GCA_001716045.1	-	-	-
Salmonella enterica subsp. enterica	Salmonella enterica	enterica	Unknown	Unknown	Unknown	Unknown		59201	PRJNA337914	337914	Proteobacteria	Gammaproteobacteria	4.82944	52.1	-	-	-	-	MCPM01	69	4851	4610	2016-08-29	2016-12-22	Contig	USDA	SAMN05390891	GCA_001716055.1	-	-	-
Salmonella enterica subsp. enterica	Salmonella enterica	enterica	Unknown	Unknown	Unknown	Unknown		59201	PRJNA337914	337914	Proteobacteria	Gammaproteobacteria	4.81238	52.1	-	-	-	-	MCOS01	66	4846	4594	2016-08-29	2016-12-22	Contig	USDA	SAMN05390881	GCA_001716065.1	-	-	-
Salmonella enterica subsp. enterica	Salmonella enterica	enterica	Unknown	Unknown	Unknown	Unknown		59201	PRJNA337914	337914	Proteobacteria	Gammaproteobacteria	4.74171	52.1	-	-	-	-	MCOU01	119	4738	4485	2016-08-29	2016-12-22	Contig	USDA	SAMN05390882	GCA_001716115.1	-	-	-
Salmonella enterica subsp. enterica	Salmonella enterica	enterica	Unknown	Unknown	Unknown	Unknown		59201	PRJNA337914	337914	Proteobacteria	Gammaproteobacteria	4.82094	52.1	-	-	-	-	MCOX01	66	4848	4602	2016-08-29	2016-12-22	Contig	USDA	SAMN05390889	GCA_001716135.1	-	-	-
Salmonella enterica subsp. enterica	Salmonella enterica	enterica	Unknown	Unknown	Unknown	Unknown		59201	PRJNA337914	337914	Proteobacteria	Gammaproteobacteria	4.72553	52.1	-	-	-	-	MCOV01	58	4727	4487	2016-08-29	2016-12-22	Contig	USDA	SAMN05390883	GCA_001716145.1	-	-	-
Salmonella enterica subsp. enterica	Salmonella enterica	enterica	Unknown	Unknown	Unknown	Unknown		59201	PRJNA337914	337914	Proteobacteria	Gammaproteobacteria	4.83242	52.1	-	-	-	-	MCOW01	118	4857	4607	2016-08-29	2016-12-22	Contig	USDA	SAMN05390911	GCA_001716155.1	-	-	-
Salmonella enterica subsp. enterica	Salmonella enterica	enterica	Unknown	Unknown	Unknown	Unknown		59201	PRJNA337914	337914	Proteobacteria	Gammaproteobacteria	4.72365	52.1	-	-	-	-	MCOZ01	64	4732	4485	2016-08-29	2016-12-22	Contig	USDA	SAMN05390884	GCA_001716195.1	-	-	-
Salmonella enterica subsp. enterica	Salmonella enterica	enterica	Unknown	Unknown	Unknown	Unknown		59201	PRJNA337914	337914	Proteobacteria	Gammaproteobacteria	4.72248	52.1	-	-	-	-	MCPA01	54	4733	4490	2016-08-29	2016-12-22	Contig	USDA	SAMN05390885	GCA_001716215.1	-	-	-
Salmonella enterica subsp. enterica	Salmonella enterica	enterica	Unknown	Unknown	Unknown	Unknown		59201	PRJNA337914	337914	Proteobacteria	Gammaproteobacteria	4.72224	52.1	-	-	-	-	MCPE01	61	4723	4483	2016-08-29	2016-12-22	Contig	USDA	SAMN05390912	GCA_001716235.1	-	-	-
Salmonella enterica subsp. enterica	Salmonella enterica	enterica	Unknown	Unknown	Unknown	Unknown		59201	PRJNA337914	337914	Proteobacteria	Gammaproteobacteria	4.72413	52.1	-	-	-	-	MCPI01	67	4732	4484	2016-08-29	2016-12-22	Contig	USDA	SAMN05390915	GCA_001716275.1	-	-	-
Salmonella enterica subsp. enterica	Salmonella enterica	enterica	Unknown	Unknown	Unknown	Unknown		59201	PRJNA337914	337914	Proteobacteria	Gammaproteobacteria	4.83151	52.1	-	-	-	-	MCPL01	86	4876	4624	2016-08-29	2016-12-22	Contig	USDA	SAMN05390890	GCA_001716295.1	-	-	-
Salmonella enterica subsp. enterica	Salmonella enterica	enterica	Unknown	Unknown	Unknown	Unknown		59201	PRJNA337914	337914	Proteobacteria	Gammaproteobacteria	4.9159	52	-	-	-	-	MCPK01	83	4981	4688	2016-08-29	2016-12-22	Contig	USDA	SAMN05390917	GCA_001716305.1	-	-	-
Salmonella enterica subsp. enterica	Salmonella enterica	enterica	Unknown	Unknown	Unknown	Unknown		59201	PRJNA337914	337914	Proteobacteria	Gammaproteobacteria	4.72373	52.1	-	-	-	-	MCPF01	59	4728	4484	2016-08-29	2016-12-22	Contig	USDA	SAMN05390913	GCA_001716335.1	-	-	-
Salmonella enterica subsp. enterica	Salmonella enterica	enterica	Unknown	Unknown	Unknown	Unknown		59201	PRJNA337914	337914	Proteobacteria	Gammaproteobacteria	4.72754	52.1	-	-	-	-	MCPH01	70	4731	4486	2016-08-29	2016-12-22	Contig	USDA	SAMN05390887	GCA_001716345.1	-	-	-
Salmonella enterica subsp. enterica	Salmonella enterica	enterica	Unknown	Unknown	Unknown	Unknown		59201	PRJNA337914	337914	Proteobacteria	Gammaproteobacteria	4.88367	52	-	-	-	-	MCPJ01	85	4945	4664	2016-08-29	2016-12-22	Contig	USDA	SAMN05390916	GCA_001716385.1	-	-	-
Salmonella enterica subsp. enterica	Salmonella enterica	enterica	Unknown	Unknown	Unknown	Unknown		59201	PRJNA337914	337914	Proteobacteria	Gammaproteobacteria	4.72934	52.1	-	-	-	-	MCPB01	64	4734	4487	2016-08-29	2016-12-22	Contig	USDA	SAMN05390888	GCA_001716405.1	-	-	-
Salmonella enterica subsp. enterica	Salmonella enterica	enterica	Unknown	Unknown	Unknown	Unknown		59201	PRJNA337914	337914	Proteobacteria	Gammaproteobacteria	4.72554	52.1	-	-	-	-	MCPC01	58	4731	4488	2016-08-29	2016-12-22	Contig	USDA	SAMN05390886	GCA_001716425.1	-	-	-
Salmonella enterica subsp. enterica	Salmonella enterica	enterica	Unknown	Unknown	Unknown	Unknown		59201	PRJNA337914	337914	Proteobacteria	Gammaproteobacteria	4.82704	52.1	-	-	-	-	MCPN01	54	4848	4602	2016-08-29	2016-12-22	Contig	USDA	SAMN05390892	GCA_001716455.1	-	-	-
Salmonella enterica subsp. enterica	Salmonella enterica	enterica	Unknown	Unknown	Unknown	Unknown		59201	PRJNA337914	337914	Proteobacteria	Gammaproteobacteria	4.82611	52.1	-	-	-	-	MCPO01	69	4863	4619	2016-08-29	2016-12-22	Contig	USDA	SAMN05390893	GCA_001716475.1	-	-	-
Salmonella enterica subsp. enterica	Salmonella enterica	enterica	Unknown	Unknown	Unknown	Unknown		59201	PRJNA337914	337914	Proteobacteria	Gammaproteobacteria	4.72081	52.1	-	-	-	-	MCPG01	60	4730	4483	2016-08-29	2016-12-22	Contig	USDA	SAMN05390914	GCA_001716485.1	-	-	-
Salmonella enterica subsp. enterica	Salmonella enterica	enterica	Unknown	Unknown	Unknown	Unknown		59201	PRJNA337914	337914	Proteobacteria	Gammaproteobacteria	4.88113	52	-	-	-	-	MCQB01	64	4930	4675	2016-08-29	2016-12-22	Contig	USDA	SAMN05390900	GCA_001716495.1	-	-	-
Salmonella enterica subsp. enterica	Salmonella enterica	enterica	Unknown	Unknown	Unknown	Unknown		59201	PRJNA337914	337914	Proteobacteria	Gammaproteobacteria	4.94168	52.1	-	-	-	-	MCPP01	73	5005	4756	2016-08-29	2016-12-22	Contig	USDA	SAMN05390894	GCA_001716535.1	-	-	-
Salmonella enterica subsp. enterica	Salmonella enterica	enterica	Unknown	Unknown	Unknown	Unknown		59201	PRJNA337914	337914	Proteobacteria	Gammaproteobacteria	4.82132	52.1	-	-	-	-	MCPQ01	60	4861	4608	2016-08-29	2016-12-22	Contig	USDA	SAMN05390895	GCA_001716555.1	-	-	-
Salmonella enterica subsp. enterica	Salmonella enterica	enterica	Unknown	Unknown	Unknown	Unknown		59201	PRJNA337914	337914	Proteobacteria	Gammaproteobacteria	4.81816	52.1	-	-	-	-	MCPR01	63	4838	4603	2016-08-29	2016-12-22	Contig	USDA	SAMN05390903	GCA_001716575.1	-	-	-
Salmonella enterica subsp. enterica	Salmonella enterica	enterica	Unknown	Unknown	Unknown	Unknown		59201	PRJNA337914	337914	Proteobacteria	Gammaproteobacteria	4.96474	52.1	-	-	-	-	MCPT01	111	5031	4770	2016-08-29	2016-12-22	Contig	USDA	SAMN05390906	GCA_001716585.1	-	-	-
Salmonella enterica subsp. enterica	Salmonella enterica	enterica	Unknown	Unknown	Unknown	Unknown		59201	PRJNA337914	337914	Proteobacteria	Gammaproteobacteria	4.87832	52	-	-	-	-	MCPU01	78	4919	4678	2016-08-29	2016-12-22	Contig	USDA	SAMN05390907	GCA_001716615.1	-	-	-
Salmonella enterica subsp. enterica	Salmonella enterica	enterica	Unknown	Unknown	Unknown	Unknown		59201	PRJNA337914	337914	Proteobacteria	Gammaproteobacteria	4.83793	52.1	-	-	-	-	MCPW01	65	4878	4633	2016-08-29	2016-12-22	Contig	USDA	SAMN05390909	GCA_001716625.1	-	-	-
Salmonella enterica subsp. enterica	Salmonella enterica	enterica	Unknown	Unknown	Unknown	Unknown		59201	PRJNA337914	337914	Proteobacteria	Gammaproteobacteria	4.81563	52.1	-	-	-	-	MCPV01	63	4847	4601	2016-08-29	2016-12-22	Contig	USDA	SAMN05390908	GCA_001716655.1	-	-	-
Salmonella enterica subsp. enterica	Salmonella enterica	enterica	Unknown	Unknown	Unknown	Unknown		59201	PRJNA337914	337914	Proteobacteria	Gammaproteobacteria	4.94489	52.1	-	-	-	-	MCPY01	61	5020	4766	2016-08-29	2016-12-22	Contig	USDA	SAMN05390897	GCA_001716665.1	-	-	-
Salmonella enterica subsp. enterica	Salmonella enterica	enterica	Unknown	Unknown	Unknown	Unknown		59201	PRJNA337914	337914	Proteobacteria	Gammaproteobacteria	4.83071	52.1	-	-	-	-	MCPX01	94	4850	4606	2016-08-29	2016-12-22	Contig	USDA	SAMN05390896	GCA_001716695.1	-	-	-
Salmonella enterica subsp. enterica	Salmonella enterica	enterica	Unknown	Unknown	Unknown	Unknown		59201	PRJNA337914	337914	Proteobacteria	Gammaproteobacteria	4.95563	52.1	-	-	-	-	MCPZ01	85	5014	4767	2016-08-29	2016-12-22	Contig	USDA	SAMN05390898	GCA_001716715.1	-	-	-
Salmonella enterica subsp. enterica	Salmonella enterica	enterica	Unknown	Unknown	Unknown	Unknown		59201	PRJNA337914	337914	Proteobacteria	Gammaproteobacteria	4.88007	52	-	-	-	-	MCQC01	60	4940	4687	2016-08-29	2016-12-22	Contig	USDA	SAMN05390901	GCA_001716775.1	-	-	-
Salmonella enterica subsp. enterica	Salmonella enterica	enterica	Unknown	Unknown	Unknown	Unknown		59201	PRJNA337914	337914	Proteobacteria	Gammaproteobacteria	4.83929	52.1	-	-	-	-	MCQD01	121	4855	4612	2016-08-29	2016-12-22	Contig	USDA	SAMN05390902	GCA_001716785.1	-	-	-
Salmonella enterica subsp. enterica	Salmonella enterica	enterica	Unknown	Unknown	Unknown	Unknown		59201	PRJNA337914	337914	Proteobacteria	Gammaproteobacteria	4.9682	52	-	-	-	-	MCPS01	73	5025	4772	2016-08-29	2016-12-22	Contig	USDA	SAMN05390905	GCA_001716805.1	-	-	-
Salmonella enterica subsp. enterica	Salmonella enterica	enterica	Unknown	Unknown	Unknown	Unknown		59201	PRJNA337914	337914	Proteobacteria	Gammaproteobacteria	4.83096	52.1	-	-	-	-	MCQA01	81	4858	4604	2016-08-29	2016-12-22	Contig	USDA	SAMN05390899	GCA_001716825.1	-	-	-
Salmonella enterica subsp. enterica	Salmonella enterica	enterica	Unknown	Unknown	Unknown	Unknown		59201	PRJNA339555	339555	Proteobacteria	Gammaproteobacteria	4.72371	52.1	-	-	-	-	MDTJ01	57	4736	4487	2016-09-02	2016-12-22	Contig	USDA	SAMN05596920	GCA_001720385.1	-	-	-
Salmonella enterica subsp. enterica	Salmonella enterica	enterica	Unknown	Unknown	Unknown	Unknown		59201	PRJNA339555	339555	Proteobacteria	Gammaproteobacteria	4.87969	52	-	-	-	-	MDTI01	72	4935	4659	2016-09-02	2016-12-22	Contig	USDA	SAMN05596825	GCA_001720445.1	-	-	-
Salmonella enterica subsp. enterica	Salmonella enterica	enterica	Unknown	Unknown	Unknown	Unknown		59201	PRJNA243331	243331	Proteobacteria	Gammaproteobacteria	4.73659	52.1	-	-	-	-	LARZ01	170	4833	4590	2015-04-21	2016-12-11	Scaffold	FDA/CFSAN	SAMN02848473	GCA_000974975.1	-	-	-
Salmonella enterica subsp. enterica	Salmonella enterica	enterica	Unknown	Unknown	Unknown	Unknown		59201	PRJNA321088	321088	Proteobacteria	Gammaproteobacteria	1.84839	50.7	-	-	-	-	LZCD01	3197	1220	823	2016-10-12	2016-10-12	Scaffold	Christian Medical College	SAMN04965947	GCA_001758045.1	-	-	-
Salmonella enterica subsp. enterica	Salmonella enterica	enterica	Unknown	Unknown	Unknown	Unknown		59201	PRJNA277983	277983	Proteobacteria	Gammaproteobacteria	6.06741	51.8	-	-	-	-	LKLB02	628	6251	5746	2015-11-04	2016-11-07	Contig	US Food and Drug Administration	SAMN04122660	GCA_001431385.2	-	-	-
Salmonella enterica subsp. enterica	Salmonella enterica	enterica	Unknown	Unknown	Unknown	Unknown		59201	PRJNA285120	285120	Proteobacteria	Gammaproteobacteria	5.04669	52.1	-	-	-	-	LFCE01	109	4994	4267	2015-12-04	2016-04-06	Contig	California Department of Public Health	SAMN03738087	GCA_001456375.1	-	-	27013038
Salmonella enterica subsp. enterica	Salmonella enterica	enterica	Unknown	Unknown	Unknown	Unknown		59201	PRJNA285120	285120	Proteobacteria	Gammaproteobacteria	4.82053	52.3	-	-	-	-	LFCF01	89	4770	4154	2015-12-04	2016-04-06	Contig	California Department of Public Health	SAMN03738163	GCA_001456395.1	-	-	27013038
Salmonella enterica subsp. enterica	Salmonella enterica	enterica	Unknown	Unknown	Unknown	Unknown		59201	PRJNA285120	285120	Proteobacteria	Gammaproteobacteria	4.97546	51.9	-	-	-	-	LFCD01	42	4891	4349	2015-12-04	2016-04-06	Contig	California Department of Public Health	SAMN03738164	GCA_001456405.1	-	-	27013038
Salmonella enterica subsp. enterica serovar 4,[5],12:i:-	Salmonella enterica	enterica	Unname	4,[5],12	i	__		440524	PRJNA273513	273513	Proteobacteria	Gammaproteobacteria	4.94305	52.2	-	-	-	-	LAPG01	91	5105	4830	2015-04-20	2016-12-11	Scaffold	McGill University and Genome Quebec Innovation Centre	SAMN03293335	GCA_000973815.1	-	-	26083489
Salmonella enterica subsp. enterica serovar 4,[5],12:i:-	Salmonella enterica	enterica	Unname	4,[5],12	i	__		440524	PRJNA273513	273513	Proteobacteria	Gammaproteobacteria	4.95212	52.2	-	-	-	-	LAPH01	88	5123	4828	2015-04-20	2016-12-11	Scaffold	McGill University and Genome Quebec Innovation Centre	SAMN03293338	GCA_000974005.1	-	-	26083489
Salmonella enterica subsp. enterica serovar 4,[5],12:i:-	Salmonella enterica	enterica	Unname	4,[5],12	i	__		440524	PRJNA273513	273513	Proteobacteria	Gammaproteobacteria	4.85904	52.2	-	-	-	-	LAPQ01	70	4991	4724	2015-04-20	2016-12-11	Scaffold	McGill University and Genome Quebec Innovation Centre	SAMN03293337	GCA_000974035.1	-	-	26083489
Salmonella enterica subsp. enterica serovar 4,[5],12:i:- str. 08-1700	Salmonella enterica	enterica	Unname	4,[5],12	i	__		866914	PRJNA50691	50691	Proteobacteria	Gammaproteobacteria	4.90051	52.1	-	-	-	-	AHUS01	71	5041	4782	2013-02-01	2016-11-23	Contig	FDA	SAMN00811526	GCA_000335915.1	-	-	-
Salmonella enterica subsp. enterica serovar 4,[5],12:i:- str. 08-1736	Salmonella enterica	enterica	Unname	4,[5],12	i	__		866913	PRJNA50689	50689	Proteobacteria	Gammaproteobacteria	4.82219	52.2	NC_021820.1	CP006602.1	-	-	-	1	4927	4672	2013-07-16	2016-11-28	Complete Genome	FDA	SAMN02212496	GCA_000430165.1	-	-	-
Salmonella enterica subsp. enterica serovar 4,[5],12:i:- str. 08-1739	Salmonella enterica	enterica	Unname	4,[5],12	i	__		866915	PRJNA50693	50693	Proteobacteria	Gammaproteobacteria	4.93011	52.1	-	-	-	-	AHUT01	77	5075	4811	2013-02-01	2016-11-23	Contig	FDA	SAMN00811527	GCA_000335935.1	-	-	-
Salmonella enterica subsp. enterica serovar 4,[5],12:i:- str. CVM23701	Salmonella enterica	enterica	Unname	4,[5],12	i	__		440534	PRJNA19465	19465	Proteobacteria	Gammaproteobacteria	4.89592	52.3	-	-	-	-	ABAO01	113	5030	4758	2007-05-10	2016-12-08	Contig	TIGR	SAMN02415273	GCA_000170255.1	-	-	21602358
Salmonella enterica subsp. enterica serovar 4,12:d:-	Salmonella enterica	enterica	Unname	4,12	d	__		1620418	PRJNA242614	242614	Proteobacteria	Gammaproteobacteria	5.07782	51.6	-	-	-	-	JYUO01	133	5187	4895	2015-12-22	2016-12-17	Contig	FDA	SAMN02699215	GCA_001478855.1	-	-	-
Salmonella enterica subsp. enterica serovar 4,12:i:-	Salmonella enterica	enterica	Unname	4,12	i	__		353569	PRJNA287311	287311	Proteobacteria	Gammaproteobacteria	4.93412	52.2	-	-	-	-	LJJK01	250	5143	4809	2015-09-18	2016-12-16	Contig	Istituto Superiore di Sanita	SAMN03780462	GCA_001293585.1	-	-	-
Salmonella enterica subsp. enterica serovar 9,12:l,v:- str. 94293	Salmonella enterica	enterica	Unname	9,12	1,v	__		1387330	PRJNA215425	215425	Proteobacteria	Gammaproteobacteria	4.60359	52.1	-	-	-	-	JGYE01	192	4723	4382	2014-04-25	2016-12-16	Scaffold	University of California Irvine	SAMN02691620	GCA_000648375.2	-	-	24719441
Salmonella enterica subsp. enterica serovar Abaetetuba str. ATCC 35640	Salmonella enterica	enterica	Abaetetuba	11	k	1,5		1208611	PRJNA170546	170546	Proteobacteria	Gammaproteobacteria	4.5476	52.3	NZ_CP007532.1	CP007532.1	-	-	-	1	4617	4326	2014-04-04	2016-11-25	Complete Genome	FDA	SAMN01813419	GCA_000487915.2	-	-	24158624
Salmonella enterica subsp. enterica serovar Abony str. 0014	Salmonella enterica	enterica	Abony	1,4,[5],12,[27]	b	e,n,x		1029983	PRJNA66687	66687	Proteobacteria	Gammaproteobacteria	4.73745	52.2	NZ_CP007534.1	CP007534.1	-	-	-	1	4816	4551	2014-04-04	2016-11-25	Complete Genome	FDA	SAMN01823751	GCA_000487615.2	-	-	24158624
Salmonella enterica subsp. enterica serovar Abortusovis str. SS44	Salmonella enterica	enterica	Abortusovis	4,12	c	1,6		1367492	PRJNA212912	212912	Proteobacteria	Gammaproteobacteria	4.50835	52.1	-	-	-	-	AUYQ02	213	-	-	2013-09-05	2014-04-09	Contig	University of Sassari	SAMN02261484	GCA_000464575.2	-	-	24699959
Salmonella enterica subsp. enterica serovar Adelaide str. A4-669	Salmonella enterica	enterica	Adelaide	35	f,g	__		913063	PRJNA59695	59695	Proteobacteria	Gammaproteobacteria	4.59586	52.3	-	-	-	-	AFCI01	2076	5312	5196	2011-10-21	2013-11-19	Contig	Life Technologies	SAMN01112395	GCA_000231465.2	-	-	21859443
Salmonella enterica subsp. enterica serovar Agona	Salmonella enterica	enterica	Agona	1,4,[5],12	f,g,s	[1,2]		58095	PRJNA242614	242614	Proteobacteria	Gammaproteobacteria	4.76902	52	-	-	-	-	LHET01	73	4819	4572	2015-08-05	2016-12-14	Contig	FDA	SAMN03894099	GCA_001240875.1	-	-	-
Salmonella enterica subsp. enterica serovar Agona	Salmonella enterica	enterica	Agona	1,4,[5],12	f,g,s	[1,2]		58095	PRJNA242614	242614	Proteobacteria	Gammaproteobacteria	4.90263	52	-	-	-	-	LHJT01	78	4982	4727	2015-08-05	2016-12-14	Contig	FDA	SAMN03894256	GCA_001244085.1	-	-	-
Salmonella enterica subsp. enterica serovar Agona	Salmonella enterica	enterica	Agona	1,4,[5],12	f,g,s	[1,2]		58095	PRJNA242614	242614	Proteobacteria	Gammaproteobacteria	4.98697	51.9	-	-	-	-	LHKF01	123	5116	4845	2015-08-05	2016-12-14	Contig	FDA	SAMN03894270	GCA_001244465.1	-	-	-
Salmonella enterica subsp. enterica serovar Agona	Salmonella enterica	enterica	Agona	1,4,[5],12	f,g,s	[1,2]		58095	PRJNA242614	242614	Proteobacteria	Gammaproteobacteria	4.84414	52.1	-	-	-	-	JYTN01	107	4898	4646	2015-12-22	2016-12-16	Contig	FDA	SAMN02699188	GCA_001477685.1	-	-	-
Salmonella enterica subsp. enterica serovar Agona	Salmonella enterica	enterica	Agona	1,4,[5],12	f,g,s	[1,2]		58095	PRJNA242614	242614	Proteobacteria	Gammaproteobacteria	4.75993	52	-	-	-	-	JYXS01	104	4825	4548	2015-12-22	2016-12-17	Contig	FDA	SAMN02699297	GCA_001478405.1	-	-	-
Salmonella enterica subsp. enterica serovar Agona	Salmonella enterica	enterica	Agona	1,4,[5],12	f,g,s	[1,2]		58095	PRJNA242614	242614	Proteobacteria	Gammaproteobacteria	4.76087	52	-	-	-	-	JYVA01	86	4818	4558	2015-12-22	2016-12-17	Contig	FDA	SAMN02699227	GCA_001479025.1	-	-	-
Salmonella enterica subsp. enterica serovar Agona	Salmonella enterica	enterica	Agona	1,4,[5],12	f,g,s	[1,2]		58095	PRJNA242614	242614	Proteobacteria	Gammaproteobacteria	4.89236	52	-	-	-	-	JYVF01	98	4974	4719	2015-12-22	2016-12-17	Contig	FDA	SAMN02699232	GCA_001479085.1	-	-	-
Salmonella enterica subsp. enterica serovar Agona	Salmonella enterica	enterica	Agona	1,4,[5],12	f,g,s	[1,2]		58095	PRJNA242614	242614	Proteobacteria	Gammaproteobacteria	4.9201	52	-	-	-	-	JYZT01	91	5017	4753	2015-12-22	2016-12-17	Contig	FDA	SAMN02699349	GCA_001480635.1	-	-	-
Salmonella enterica subsp. enterica serovar Agona	Salmonella enterica	enterica	Agona	1,4,[5],12	f,g,s	[1,2]		58095	PRJNA242614	242614	Proteobacteria	Gammaproteobacteria	4.95097	52.1	-	-	-	-	JYXL01	69	5032	4782	2015-12-22	2016-12-17	Contig	FDA	SAMN02699290	GCA_001480835.1	-	-	-
Salmonella enterica subsp. enterica serovar Agona str. 01.O.05	Salmonella enterica	enterica	Agona	1,4,[5],12	f,g,s	[1,2]		1265673	PRJEB1064	198849	Proteobacteria	Gammaproteobacteria	4.79136	52.1	-	-	-	-	CATQ01	161	4867	4619	2013-04-24	2016-12-08	Scaffold	ERI	SAMEA2272509	GCA_000388195.1	-	-	23637636
Salmonella enterica subsp. enterica serovar Agona str. 02.O.05	Salmonella enterica	enterica	Agona	1,4,[5],12	f,g,s	[1,2]		1265665	PRJEB1065	198847	Proteobacteria	Gammaproteobacteria	4.9522	51.9	-	-	-	-	CATP01	174	5048	4729	2013-04-24	2016-12-08	Scaffold	ERI	SAMEA2271922	GCA_000388215.1	-	-	23637636
Salmonella enterica subsp. enterica serovar Agona str. 0292	Salmonella enterica	enterica	Agona	1,4,[5],12	f,g,s	[1,2]		1029989	PRJNA66689	66689	Proteobacteria	Gammaproteobacteria	4.95207	52	-	-	-	-	AYDU01	166	5191	4726	2013-10-25	2016-11-24	Contig	FDA	SAMN02415183	GCA_000484335.1	-	-	-
Salmonella enterica subsp. enterica serovar Agona str. 03.O.05	Salmonella enterica	enterica	Agona	1,4,[5],12	f,g,s	[1,2]		1265636	PRJEB1066	198840	Proteobacteria	Gammaproteobacteria	4.88373	52	-	-	-	-	CATO01	183	4984	4741	2013-04-24	2016-12-08	Scaffold	ERI	SAMEA2272331	GCA_000388235.1	-	-	23637636
Salmonella enterica subsp. enterica serovar Agona str. 0322	Salmonella enterica	enterica	Agona	1,4,[5],12	f,g,s	[1,2]		1029990	PRJNA66691	66691	Proteobacteria	Gammaproteobacteria	4.85306	52.1	-	-	-	-	AYDT01	194	4755	4668	2013-10-25	2013-11-20	Contig	FDA	SAMN02415182	GCA_000484355.1	-	-	-
Salmonella enterica subsp. enterica serovar Agona str. 04.O.05	Salmonella enterica	enterica	Agona	1,4,[5],12	f,g,s	[1,2]		1265657	PRJEB1067	198845	Proteobacteria	Gammaproteobacteria	4.78716	52.1	-	-	-	-	CATN01	178	4873	4613	2013-04-24	2016-12-08	Scaffold	ERI	SAMEA2272255	GCA_000388255.1	-	-	23637636
Salmonella enterica subsp. enterica serovar Agona str. 05.O.06	Salmonella enterica	enterica	Agona	1,4,[5],12	f,g,s	[1,2]		1265678	PRJEB1068	198850	Proteobacteria	Gammaproteobacteria	4.78818	52.1	-	-	-	-	CATM01	198	4888	4610	2013-04-24	2016-12-08	Scaffold	ERI	SAMEA2272786	GCA_000388275.1	-	-	23637636
Salmonella enterica subsp. enterica serovar Agona str. 06.O.05	Salmonella enterica	enterica	Agona	1,4,[5],12	f,g,s	[1,2]		1265642	PRJEB1069	198842	Proteobacteria	Gammaproteobacteria	4.8883	52	-	-	-	-	CATL01	176	4988	4737	2013-04-24	2016-12-08	Scaffold	ERI	SAMEA2272471	GCA_000388295.1	-	-	23637636
Salmonella enterica subsp. enterica serovar Agona str. 07.O.05	Salmonella enterica	enterica	Agona	1,4,[5],12	f,g,s	[1,2]		1265611	PRJEB1070	198838	Proteobacteria	Gammaproteobacteria	4.88798	52	-	-	-	-	CATK01	173	4986	4738	2013-04-24	2016-12-08	Scaffold	ERI	SAMEA2272241	GCA_000388315.1	-	-	23637636
Salmonella enterica subsp. enterica serovar Agona str. 08.A.05	Salmonella enterica	enterica	Agona	1,4,[5],12	f,g,s	[1,2]		1265637	PRJEB1071	198841	Proteobacteria	Gammaproteobacteria	4.80852	52	-	-	-	-	CATJ01	158	4890	4642	2013-04-24	2016-12-08	Scaffold	ERI	SAMEA2272326	GCA_000388335.1	-	-	23637636
Salmonella enterica subsp. enterica serovar Agona str. 09.F.08	Salmonella enterica	enterica	Agona	1,4,[5],12	f,g,s	[1,2]		1265658	PRJEB1072	189735	Proteobacteria	Gammaproteobacteria	4.71847	52.1	-	-	-	-	CATF01	144	4781	4528	2013-04-29	2016-12-08	Scaffold	ERI	SAMEA2272612	GCA_000388355.1	-	-	23637636
Salmonella enterica subsp. enterica serovar Agona str. 10.A.05	Salmonella enterica	enterica	Agona	1,4,[5],12	f,g,s	[1,2]		1265679	PRJEB1073	198851	Proteobacteria	Gammaproteobacteria	4.71134	52.1	-	-	-	-	CATR01	158	4758	4525	2013-04-24	2016-12-08	Scaffold	ERI	SAMEA2272223	GCA_000388375.1	-	-	23637636
Salmonella enterica subsp. enterica serovar Agona str. 11.A.05	Salmonella enterica	enterica	Agona	1,4,[5],12	f,g,s	[1,2]		1265643	PRJEB1074	189731	Proteobacteria	Gammaproteobacteria	4.73441	52.1	-	-	-	-	CATE01	144	4793	4539	2013-04-29	2016-12-08	Scaffold	ERI	SAMEA2272500	GCA_000388395.1	-	-	23637636
Salmonella enterica subsp. enterica serovar Agona str. 12.A.06	Salmonella enterica	enterica	Agona	1,4,[5],12	f,g,s	[1,2]		1265612	PRJEB1075	189723	Proteobacteria	Gammaproteobacteria	4.71504	52.1	-	-	-	-	CATD01	145	4778	4527	2013-04-29	2016-12-08	Scaffold	ERI	SAMEA2272488	GCA_000388415.1	-	-	23637636
Salmonella enterica subsp. enterica serovar Agona str. 13.E.05	Salmonella enterica	enterica	Agona	1,4,[5],12	f,g,s	[1,2]		1265638	PRJEB1076	189730	Proteobacteria	Gammaproteobacteria	4.75341	52	-	-	-	-	CATC01	153	4826	4594	2013-04-29	2016-12-08	Scaffold	ERI	SAMEA2272111	GCA_000388435.1	-	-	23637636
Salmonella enterica subsp. enterica serovar Agona str. 14.E.05	Salmonella enterica	enterica	Agona	1,4,[5],12	f,g,s	[1,2]		1265659	PRJEB1077	189736	Proteobacteria	Gammaproteobacteria	4.75355	52	-	-	-	-	CATB01	146	4842	4594	2013-04-29	2016-12-08	Scaffold	ERI	SAMEA2272608	GCA_000388455.1	-	-	23637636
Salmonella enterica subsp. enterica serovar Agona str. 15.H.03	Salmonella enterica	enterica	Agona	1,4,[5],12	f,g,s	[1,2]		1265680	PRJEB1078	189738	Proteobacteria	Gammaproteobacteria	4.75245	52	-	-	-	-	CATA01	158	4812	4579	2013-04-29	2016-12-08	Scaffold	ERI	SAMEA2272219	GCA_000388475.1	-	-	23637636
Salmonella enterica subsp. enterica serovar Agona str. 16.H.08	Salmonella enterica	enterica	Agona	1,4,[5],12	f,g,s	[1,2]		1265649	PRJEB1079	189733	Proteobacteria	Gammaproteobacteria	4.74374	52	-	-	-	-	CATY01	146	4816	4560	2013-04-26	2016-12-11	Scaffold	ERI	SAMEA3146252	GCA_001050855.1	-	-	23637636
Salmonella enterica subsp. enterica serovar Agona str. 17.H.06	Salmonella enterica	enterica	Agona	1,4,[5],12	f,g,s	[1,2]		1265613	PRJEB1080	189724	Proteobacteria	Gammaproteobacteria	4.78785	52	-	-	-	-	CASY01	151	4869	4633	2013-04-29	2016-12-08	Scaffold	ERI	SAMEA2272289	GCA_000388495.1	-	-	23637636
Salmonella enterica subsp. enterica serovar Agona str. 18.H.07	Salmonella enterica	enterica	Agona	1,4,[5],12	f,g,s	[1,2]		1265644	PRJEB1081	189732	Proteobacteria	Gammaproteobacteria	4.77891	52	-	-	-	-	CASX01	149	4863	4616	2013-04-29	2016-12-08	Scaffold	ERI	SAMEA2272390	GCA_000388515.1	-	-	23637636
Salmonella enterica subsp. enterica serovar Agona str. 19.F.03	Salmonella enterica	enterica	Agona	1,4,[5],12	f,g,s	[1,2]		1265668	PRJEB1082	189737	Proteobacteria	Gammaproteobacteria	4.71962	52.1	-	-	-	-	CASW01	156	4761	4537	2013-04-29	2016-12-08	Scaffold	ERI	SAMEA2272782	GCA_000388535.1	-	-	23637636
Salmonella enterica subsp. enterica serovar Agona str. 20.H.06	Salmonella enterica	enterica	Agona	1,4,[5],12	f,g,s	[1,2]		1265614	PRJEB1083	189725	Proteobacteria	Gammaproteobacteria	4.84895	52	-	-	-	-	CASV01	212	4942	4655	2013-04-29	2016-12-08	Scaffold	ERI	SAMEA2272286	GCA_000388555.1	-	-	23637636
Salmonella enterica subsp. enterica serovar Agona str. 21.H.10	Salmonella enterica	enterica	Agona	1,4,[5],12	f,g,s	[1,2]		1265650	PRJEB1084	189734	Proteobacteria	Gammaproteobacteria	4.87327	52.1	-	-	-	-	CASU01	165	4941	4721	2013-04-29	2016-12-08	Scaffold	ERI	SAMEA2272677	GCA_000388575.1	-	-	23637636
Salmonella enterica subsp. enterica serovar Agona str. 22.H.04	Salmonella enterica	enterica	Agona	1,4,[5],12	f,g,s	[1,2]		1265618	PRJEB1085	189726	Proteobacteria	Gammaproteobacteria	4.77865	52	-	-	-	-	CAST01	173	4853	4605	2013-04-29	2016-12-08	Scaffold	ERI	SAMEA2272603	GCA_000388595.1	-	-	23637636
Salmonella enterica subsp. enterica serovar Agona str. 23.F.01	Salmonella enterica	enterica	Agona	1,4,[5],12	f,g,s	[1,2]		1265639	PRJEB1086	189608	Proteobacteria	Gammaproteobacteria	4.81745	52	-	-	-	-	CASS01	171	4884	4641	2013-02-15	2016-12-08	Scaffold	ERI	SAMEA2272180	GCA_000388615.1	-	-	23637636
Salmonella enterica subsp. enterica serovar Agona str. 24.H.04	Salmonella enterica	enterica	Agona	1,4,[5],12	f,g,s	[1,2]		1265660	PRJEB1087	189618	Proteobacteria	Gammaproteobacteria	4.82263	52	-	-	-	-	CASR01	149	4905	4662	2013-02-15	2016-12-08	Scaffold	ERI	SAMEA2272554	GCA_000388635.1	-	-	23637636
Salmonella enterica subsp. enterica serovar Agona str. 241981	Salmonella enterica	enterica	Agona	1,4,[5],12	f,g,s	[1,2]		1072587	PRJNA71283	71283	Proteobacteria	Gammaproteobacteria	4.72363	52.1	-	-	-	-	AYDJ01	72	4585	4236	2013-10-31	2016-07-07	Contig	FDA	SAMN02415172	GCA_000494365.1	-	-	-
Salmonella enterica subsp. enterica serovar Agona str. 24249	Salmonella enterica	enterica	Agona	1,4,[5],12	f,g,s	[1,2]		1406860	PRJNA222376	222376	Proteobacteria	Gammaproteobacteria	4.76284	52.1	NC_022991.1	CP006876.1	-	-	-	1	4826	4569	2013-12-04	2016-11-25	Complete Genome	University College Dublin	SAMN02641385	GCA_000503845.1	-	-	24459278
Salmonella enterica subsp. enterica serovar Agona str. 246555-3	Salmonella enterica	enterica	Agona	1,4,[5],12	f,g,s	[1,2]		1072588	PRJNA71285	71285	Proteobacteria	Gammaproteobacteria	4.71886	52.1	-	-	-	-	AYDI01	61	4803	4466	2013-10-31	2016-11-23	Contig	FDA	SAMN02415171	GCA_000494445.1	-	-	-
Salmonella enterica subsp. enterica serovar Agona str. 26.F.98	Salmonella enterica	enterica	Agona	1,4,[5],12	f,g,s	[1,2]		1265681	PRJEB1088	198852	Proteobacteria	Gammaproteobacteria	4.77156	52	-	-	-	-	CATX01	154	4826	4543	2013-04-24	2016-12-08	Scaffold	ERI	SAMEA2272268	GCA_000388655.1	-	-	23637636
Salmonella enterica subsp. enterica serovar Agona str. 266757-1	Salmonella enterica	enterica	Agona	1,4,[5],12	f,g,s	[1,2]		1124906	PRJNA78411	78411	Proteobacteria	Gammaproteobacteria	4.75286	52.1	-	-	-	-	AYCY01	89	4623	4277	2013-10-25	2016-07-08	Contig	FDA	SAMN02415161	GCA_000483875.1	-	-	-
Salmonella enterica subsp. enterica serovar Agona str. 27.O.98	Salmonella enterica	enterica	Agona	1,4,[5],12	f,g,s	[1,2]		1265645	PRJEB1089	189611	Proteobacteria	Gammaproteobacteria	4.73857	52	-	-	-	-	CASQ01	183	4818	4560	2013-02-15	2016-12-08	Scaffold	ERI	SAMEA2272674	GCA_000388675.1	-	-	23637636
Salmonella enterica subsp. enterica serovar Agona str. 28.O.08	Salmonella enterica	enterica	Agona	1,4,[5],12	f,g,s	[1,2]		1265615	PRJEB1090	189589	Proteobacteria	Gammaproteobacteria	4.73751	52	-	-	-	-	CASP01	180	4823	4555	2013-02-15	2016-12-08	Scaffold	ERI	SAMEA2272387	GCA_000388695.1	-	-	23637636
Salmonella enterica subsp. enterica serovar Agona str. 29.O.08	Salmonella enterica	enterica	Agona	1,4,[5],12	f,g,s	[1,2]		1265640	PRJEB1091	189609	Proteobacteria	Gammaproteobacteria	4.73514	52	-	-	-	-	CASO01	224	4838	4495	2013-02-15	2016-12-08	Scaffold	ERI	SAMEA2272057	GCA_000388715.1	-	-	23637636
Salmonella enterica subsp. enterica serovar Agona str. 30.H.04	Salmonella enterica	enterica	Agona	1,4,[5],12	f,g,s	[1,2]		1265661	PRJEB1092	198846	Proteobacteria	Gammaproteobacteria	4.87224	52	-	-	-	-	CATW01	160	4975	4710	2013-04-24	2016-12-08	Scaffold	ERI	SAMEA2272549	GCA_000388735.1	-	-	23637636
Salmonella enterica subsp. enterica serovar Agona str. 31.H.09	Salmonella enterica	enterica	Agona	1,4,[5],12	f,g,s	[1,2]		1265682	PRJEB1093	189631	Proteobacteria	Gammaproteobacteria	4.71098	52.1	-	-	-	-	CASN01	141	4759	4523	2013-02-15	2016-12-08	Scaffold	ERI	SAMEA2272173	GCA_000388755.1	-	-	23637636
Salmonella enterica subsp. enterica serovar Agona str. 311387-1	Salmonella enterica	enterica	Agona	1,4,[5],12	f,g,s	[1,2]		1124920	PRJNA78465	78465	Proteobacteria	Gammaproteobacteria	4.71472	52.1	-	-	-	-	AYCL01	55	4785	4539	2013-10-25	2016-11-23	Contig	FDA	SAMN02415148	GCA_000484255.1	-	-	-
Salmonella enterica subsp. enterica serovar Agona str. 32.A.00	Salmonella enterica	enterica	Agona	1,4,[5],12	f,g,s	[1,2]		1265646	PRJEB1094	189612	Proteobacteria	Gammaproteobacteria	4.8278	52	-	-	-	-	CASM01	248	4945	4658	2013-02-15	2016-12-08	Scaffold	ERI	SAMEA2272669	GCA_000388775.1	-	-	23637636
Salmonella enterica subsp. enterica serovar Agona str. 33.A.05	Salmonella enterica	enterica	Agona	1,4,[5],12	f,g,s	[1,2]		1265616	PRJEB1095	189590	Proteobacteria	Gammaproteobacteria	4.72198	52	-	-	-	-	CASL01	154	4759	4536	2013-02-15	2016-12-08	Scaffold	ERI	SAMEA2272279	GCA_000388795.1	-	-	23637636
Salmonella enterica subsp. enterica serovar Agona str. 339787	Salmonella enterica	enterica	Agona	1,4,[5],12	f,g,s	[1,2]		1124918	PRJNA78461	78461	Proteobacteria	Gammaproteobacteria	4.73241	52.1	-	-	-	-	AYCM01	62	4814	4547	2013-10-25	2016-11-23	Contig	FDA	SAMN02415149	GCA_000484135.1	-	-	-
Salmonella enterica subsp. enterica serovar Agona str. 34.H.09	Salmonella enterica	enterica	Agona	1,4,[5],12	f,g,s	[1,2]		1265641	PRJEB1096	189610	Proteobacteria	Gammaproteobacteria	4.78251	52	-	-	-	-	CASK01	153	4867	4618	2013-02-15	2016-12-08	Scaffold	ERI	SAMEA2271973	GCA_000388815.1	-	-	23637636
Salmonella enterica subsp. enterica serovar Agona str. 35.H.08	Salmonella enterica	enterica	Agona	1,4,[5],12	f,g,s	[1,2]		1265669	PRJEB1097	189623	Proteobacteria	Gammaproteobacteria	4.7501	52	-	-	-	-	CASJ01	132	4816	4565	2013-02-15	2016-12-08	Scaffold	ERI	SAMEA2272462	GCA_000388835.1	-	-	23637636
Salmonella enterica subsp. enterica serovar Agona str. 36.H.00	Salmonella enterica	enterica	Agona	1,4,[5],12	f,g,s	[1,2]		1265617	PRJEB1098	189591	Proteobacteria	Gammaproteobacteria	4.79331	52	-	-	-	-	CASI01	150	4873	4631	2013-02-15	2016-12-08	Scaffold	ERI	SAMEA2272707	GCA_000388855.1	-	-	23637636
Salmonella enterica subsp. enterica serovar Agona str. 37.F.02	Salmonella enterica	enterica	Agona	1,4,[5],12	f,g,s	[1,2]		1265651	PRJEB1099	189614	Proteobacteria	Gammaproteobacteria	4.73302	52.1	-	-	-	-	CASH01	151	4772	4558	2013-02-15	2016-12-08	Scaffold	ERI	SAMEA2272321	GCA_000388875.1	-	-	23637636
Salmonella enterica subsp. enterica serovar Agona str. 38.O.03	Salmonella enterica	enterica	Agona	1,4,[5],12	f,g,s	[1,2]		1265621	PRJEB1100	189594	Proteobacteria	Gammaproteobacteria	4.74497	52.1	-	-	-	-	CASG01	171	4802	4527	2013-02-15	2016-12-08	Scaffold	ERI	SAMEA2272601	GCA_000388895.1	-	-	23637636
Salmonella enterica subsp. enterica serovar Agona str. 39.O.03	Salmonella enterica	enterica	Agona	1,4,[5],12	f,g,s	[1,2]		1265647	PRJEB1101	198843	Proteobacteria	Gammaproteobacteria	4.76677	52	-	-	-	-	CATV01	141	5087	4342	2013-04-24	2016-12-08	Scaffold	ERI	SAMEA2272755	GCA_000388915.1	-	-	23637636
Salmonella enterica subsp. enterica serovar Agona str. 392869-1	Salmonella enterica	enterica	Agona	1,4,[5],12	f,g,s	[1,2]		1072589	PRJNA71287	71287	Proteobacteria	Gammaproteobacteria	4.76545	52.1	-	-	-	-	AYDH01	76	4882	4468	2013-10-31	2016-11-23	Contig	FDA	SAMN02415170	GCA_000494465.1	-	-	-
Salmonella enterica subsp. enterica serovar Agona str. 392869-2	Salmonella enterica	enterica	Agona	1,4,[5],12	f,g,s	[1,2]		1072590	PRJNA71289	71289	Proteobacteria	Gammaproteobacteria	4.79853	52.1	NZ_CP015024.1	CP015024.1	-	-	-	1	4865	4602	2016-04-06	2016-11-30	Complete Genome	FDA	SAMN02415169	GCA_000494385.2	-	-	-
Salmonella enterica subsp. enterica serovar Agona str. 40.E.08	Salmonella enterica	enterica	Agona	1,4,[5],12	f,g,s	[1,2]		1265622	PRJEB1103	189595	Proteobacteria	Gammaproteobacteria	4.81553	52.1	-	-	-	-	CASE01	123	4913	4664	2013-02-15	2016-12-08	Scaffold	ERI	SAMEA2272245	GCA_000388955.1	-	-	23637636
Salmonella enterica subsp. enterica serovar Agona str. 400095 11	Salmonella enterica	enterica	Agona	1,4,[5],12	f,g,s	[1,2]		1072591	PRJNA71291	71291	Proteobacteria	Gammaproteobacteria	4.76735	52.1	-	-	-	-	AYDF01	72	4878	4505	2013-10-31	2016-11-23	Contig	FDA	SAMN02415168	GCA_000494425.1	-	-	-
Salmonella enterica subsp. enterica serovar Agona str. 400095 13	Salmonella enterica	enterica	Agona	1,4,[5],12	f,g,s	[1,2]		1072592	PRJNA71293	71293	Proteobacteria	Gammaproteobacteria	4.76849	52.1	-	-	-	-	AYDE01	47	4865	4554	2013-10-31	2016-11-23	Contig	FDA	SAMN02415167	GCA_000494325.1	-	-	-
Salmonella enterica subsp. enterica serovar Agona str. 400095 14	Salmonella enterica	enterica	Agona	1,4,[5],12	f,g,s	[1,2]		1072593	PRJNA71295	71295	Proteobacteria	Gammaproteobacteria	4.76856	52.1	-	-	-	-	AYDD01	41	4867	4556	2013-10-31	2016-11-23	Contig	FDA	SAMN02415166	GCA_000494505.1	-	-	-
Salmonella enterica subsp. enterica serovar Agona str. 400095 17	Salmonella enterica	enterica	Agona	1,4,[5],12	f,g,s	[1,2]		1072594	PRJNA71297	71297	Proteobacteria	Gammaproteobacteria	4.76451	52.1	-	-	-	-	AYDC01	79	4886	4485	2013-10-31	2016-11-23	Contig	FDA	SAMN02415165	GCA_000494405.1	-	-	-
Salmonella enterica subsp. enterica serovar Agona str. 400095 18	Salmonella enterica	enterica	Agona	1,4,[5],12	f,g,s	[1,2]		1072595	PRJNA71299	71299	Proteobacteria	Gammaproteobacteria	4.76386	52.1	-	-	-	-	AYDB01	79	4579	4491	2013-10-31	2013-11-20	Contig	FDA	SAMN02415164	GCA_000494345.1	-	-	-
Salmonella enterica subsp. enterica serovar Agona str. 400095 22	Salmonella enterica	enterica	Agona	1,4,[5],12	f,g,s	[1,2]		1072597	PRJNA186035	186035	Proteobacteria	Gammaproteobacteria	4.65168	52	-	-	-	-	LXTN01	750	4751	3885	2016-05-21	2016-05-21	Contig	Center for Food Safety and Applied Nutrition	SAMN01816153	GCA_001649445.1	-	-	-
Salmonella enterica subsp. enterica serovar Agona str. 400096 16	Salmonella enterica	enterica	Agona	1,4,[5],12	f,g,s	[1,2]		1072598	PRJNA186035	186035	Proteobacteria	Gammaproteobacteria	4.72504	52.1	-	-	-	-	LYVG01	284	4669	4195	2016-06-01	2016-07-10	Contig	Center for Food Safety and Applied Nutrition	SAMN01816154	GCA_001653995.1	-	-	-
Salmonella enterica subsp. enterica serovar Agona str. 400100 30-11	Salmonella enterica	enterica	Agona	1,4,[5],12	f,g,s	[1,2]		1072602	PRJNA186035	186035	Proteobacteria	Gammaproteobacteria	4.73529	52.1	-	-	-	-	LXTO01	145	4839	4415	2016-05-21	2016-12-22	Contig	Center for Food Safety and Applied Nutrition	SAMN01816158	GCA_001649455.1	-	-	-
Salmonella enterica subsp. enterica serovar Agona str. 409753-6	Salmonella enterica	enterica	Agona	1,4,[5],12	f,g,s	[1,2]		1124911	PRJNA78421	78421	Proteobacteria	Gammaproteobacteria	4.78084	52	-	-	-	-	AYCT01	50	4900	4638	2013-10-25	2016-11-23	Contig	FDA	SAMN02415156	GCA_000484115.1	-	-	-
Salmonella enterica subsp. enterica serovar Agona str. 41.E.09	Salmonella enterica	enterica	Agona	1,4,[5],12	f,g,s	[1,2]		1265652	PRJEB1102	189615	Proteobacteria	Gammaproteobacteria	4.74339	52	-	-	-	-	CASF01	303	4882	4526	2013-02-15	2016-12-08	Scaffold	ERI	SAMEA2272714	GCA_000388935.1	-	-	23637636
Salmonella enterica subsp. enterica serovar Agona str. 419639 2-1	Salmonella enterica	enterica	Agona	1,4,[5],12	f,g,s	[1,2]		1124921	PRJNA78467	78467	Proteobacteria	Gammaproteobacteria	4.82031	51.9	-	-	-	-	AOZV01	52	4939	4677	2013-10-28	2016-11-23	Contig	FDA	SAMN01813429	GCA_000487495.1	-	-	24158624
Salmonella enterica subsp. enterica serovar Agona str. 42.E.09	Salmonella enterica	enterica	Agona	1,4,[5],12	f,g,s	[1,2]		1265648	PRJEB1104	189613	Proteobacteria	Gammaproteobacteria	4.73967	52	-	-	-	-	CASD01	298	4901	4535	2013-02-15	2016-12-08	Scaffold	ERI	SAMEA2272368	GCA_000388975.1	-	-	23637636
Salmonella enterica subsp. enterica serovar Agona str. 43.E.09	Salmonella enterica	enterica	Agona	1,4,[5],12	f,g,s	[1,2]		1265670	PRJEB1105	189624	Proteobacteria	Gammaproteobacteria	4.7451	52.1	-	-	-	-	CASC01	145	4807	4568	2013-02-15	2016-12-08	Scaffold	ERI	SAMEA2272363	GCA_000388995.1	-	-	23637636
Salmonella enterica subsp. enterica serovar Agona str. 432613	Salmonella enterica	enterica	Agona	1,4,[5],12	f,g,s	[1,2]		1124907	PRJNA78413	78413	Proteobacteria	Gammaproteobacteria	4.83438	52	-	-	-	-	AYCX01	97	4989	4598	2013-10-25	2016-11-23	Contig	FDA	SAMN02415160	GCA_000484055.1	-	-	-
Salmonella enterica subsp. enterica serovar Agona str. 44.E.09	Salmonella enterica	enterica	Agona	1,4,[5],12	f,g,s	[1,2]		1265624	PRJEB1106	189597	Proteobacteria	Gammaproteobacteria	4.73906	52	-	-	-	-	CASB01	326	4909	4528	2013-02-15	2016-12-08	Scaffold	ERI	SAMEA2272251	GCA_000389015.1	-	-	23637636
Salmonella enterica subsp. enterica serovar Agona str. 442692 2-4	Salmonella enterica	enterica	Agona	1,4,[5],12	f,g,s	[1,2]		1124912	PRJNA78423	78423	Proteobacteria	Gammaproteobacteria	4.74512	52.1	-	-	-	-	AYCS01	56	4828	4575	2013-10-25	2016-11-23	Contig	FDA	SAMN02415155	GCA_000483895.1	-	-	-
Salmonella enterica subsp. enterica serovar Agona str. 442692 2-5	Salmonella enterica	enterica	Agona	1,4,[5],12	f,g,s	[1,2]		1124913	PRJNA78425	78425	Proteobacteria	Gammaproteobacteria	4.74092	52.1	-	-	-	-	AYCR01	98	4844	4537	2013-10-25	2016-11-23	Contig	FDA	SAMN02415154	GCA_000484075.1	-	-	-
Salmonella enterica subsp. enterica serovar Agona str. 447967 1-1	Salmonella enterica	enterica	Agona	1,4,[5],12	f,g,s	[1,2]		1124914	PRJNA78427	78427	Proteobacteria	Gammaproteobacteria	4.74552	52.1	-	-	-	-	AYCQ01	60	4826	4565	2013-10-25	2016-11-23	Contig	FDA	SAMN02415153	GCA_000484095.1	-	-	-
Salmonella enterica subsp. enterica serovar Agona str. 447967 2-1	Salmonella enterica	enterica	Agona	1,4,[5],12	f,g,s	[1,2]		1124915	PRJNA78429	78429	Proteobacteria	Gammaproteobacteria	4.74639	52.1	-	-	-	-	AYCP01	70	4823	4569	2013-10-25	2016-11-23	Contig	FDA	SAMN02415152	GCA_000484155.1	-	-	-
Salmonella enterica subsp. enterica serovar Agona str. 45.E.09	Salmonella enterica	enterica	Agona	1,4,[5],12	f,g,s	[1,2]		1265653	PRJEB1107	189616	Proteobacteria	Gammaproteobacteria	4.73624	52	-	-	-	-	CASA01	229	4838	4557	2013-02-15	2016-12-08	Scaffold	ERI	SAMEA2272740	GCA_000389035.1	-	-	23637636
Salmonella enterica subsp. enterica serovar Agona str. 46.E.09	Salmonella enterica	enterica	Agona	1,4,[5],12	f,g,s	[1,2]		1265623	PRJEB1108	189596	Proteobacteria	Gammaproteobacteria	4.73699	52	-	-	-	-	CARZ01	221	4832	4558	2013-02-15	2016-12-08	Scaffold	ERI	SAMEA2272137	GCA_000389055.1	-	-	23637636
Salmonella enterica subsp. enterica serovar Agona str. 460004 1-1	Salmonella enterica	enterica	Agona	1,4,[5],12	f,g,s	[1,2]		1124916	PRJNA78431	78431	Proteobacteria	Gammaproteobacteria	4.74325	52.1	-	-	-	-	AYCO01	77	4827	4556	2013-10-25	2016-11-23	Contig	FDA	SAMN02415151	GCA_000484175.1	-	-	-
Salmonella enterica subsp. enterica serovar Agona str. 460004 2-1	Salmonella enterica	enterica	Agona	1,4,[5],12	f,g,s	[1,2]		1124917	PRJNA78433	78433	Proteobacteria	Gammaproteobacteria	4.79717	52.1	NZ_CP011259.1	CP011259.1	-	-	-	1	4871	4608	2015-04-15	2016-11-25	Complete Genome	FDA	SAMN02415150	GCA_000484195.2	-	-	26139714
Salmonella enterica subsp. enterica serovar Agona str. 467481	Salmonella enterica	enterica	Agona	1,4,[5],12	f,g,s	[1,2]		1124908	PRJNA78415	78415	Proteobacteria	Gammaproteobacteria	4.75941	52	-	-	-	-	AYCW01	59	4841	4570	2013-10-25	2016-11-23	Contig	FDA	SAMN02415159	GCA_000484395.1	-	-	-
Salmonella enterica subsp. enterica serovar Agona str. 47.E.09	Salmonella enterica	enterica	Agona	1,4,[5],12	f,g,s	[1,2]		1265654	PRJEB1109	201226	Proteobacteria	Gammaproteobacteria	4.76945	52	-	-	-	-	CAAD01	278	4906	4561	2013-05-10	2016-12-09	Scaffold	ERI	SAMEA3138965	GCA_000604425.1	-	-	-
Salmonella enterica subsp. enterica serovar Agona str. 48.E.08	Salmonella enterica	enterica	Agona	1,4,[5],12	f,g,s	[1,2]		1265675	PRJEB1110	189628	Proteobacteria	Gammaproteobacteria	4.7469	52.1	-	-	-	-	CARY01	148	4806	4563	2013-02-15	2016-12-10	Scaffold	ERI	SAMEA2272635	GCA_000389075.1	-	-	23637636
Salmonella enterica subsp. enterica serovar Agona str. 49.E.09	Salmonella enterica	enterica	Agona	1,4,[5],12	f,g,s	[1,2]		1265625	PRJEB1111	198839	Proteobacteria	Gammaproteobacteria	4.74835	52.1	-	-	-	-	CATU01	152	4823	4545	2013-04-24	2016-12-08	Scaffold	ERI	SAMEA2272022	GCA_000389095.1	-	-	23637636
Salmonella enterica subsp. enterica serovar Agona str. 50.E.08	Salmonella enterica	enterica	Agona	1,4,[5],12	f,g,s	[1,2]		1265662	PRJEB1112	189619	Proteobacteria	Gammaproteobacteria	4.78394	52	-	-	-	-	CARX01	155	4825	4495	2013-02-15	2016-12-08	Scaffold	ERI	SAMEA2272351	GCA_000389115.1	-	-	23637636
Salmonella enterica subsp. enterica serovar Agona str. 51.E.09	Salmonella enterica	enterica	Agona	1,4,[5],12	f,g,s	[1,2]		1265628	PRJEB1113	189600	Proteobacteria	Gammaproteobacteria	4.7382	52	-	-	-	-	CARW01	222	4827	4556	2013-02-15	2016-12-09	Scaffold	ERI	SAMEA2272743	GCA_000389135.1	-	-	23637636
Salmonella enterica subsp. enterica serovar Agona str. 52.F.08	Salmonella enterica	enterica	Agona	1,4,[5],12	f,g,s	[1,2]		1265655	PRJEB1114	189617	Proteobacteria	Gammaproteobacteria	4.7135	52.1	-	-	-	-	CARV01	142	4755	4535	2013-02-15	2016-12-08	Scaffold	ERI	SAMEA2272256	GCA_000389155.1	-	-	23637636
Salmonella enterica subsp. enterica serovar Agona str. 53.F.08	Salmonella enterica	enterica	Agona	1,4,[5],12	f,g,s	[1,2]		1265676	PRJEB1115	189629	Proteobacteria	Gammaproteobacteria	4.71278	52.1	-	-	-	-	CARU01	141	4773	4529	2013-02-15	2016-12-08	Scaffold	ERI	SAMEA2272640	GCA_000389175.1	-	-	23637636
Salmonella enterica subsp. enterica serovar Agona str. 54.O.08	Salmonella enterica	enterica	Agona	1,4,[5],12	f,g,s	[1,2]		1265626	PRJEB1116	189598	Proteobacteria	Gammaproteobacteria	4.71167	52.1	-	-	-	-	CART01	146	4766	4529	2013-02-15	2016-12-08	Scaffold	ERI	SAMEA2272141	GCA_000389195.1	-	-	23637636
Salmonella enterica subsp. enterica serovar Agona str. 55.U.08	Salmonella enterica	enterica	Agona	1,4,[5],12	f,g,s	[1,2]		1265663	PRJEB1117	189620	Proteobacteria	Gammaproteobacteria	4.71047	52.1	-	-	-	-	CARS01	138	4768	4529	2013-02-15	2016-12-08	Scaffold	ERI	SAMEA2272720	GCA_000389215.1	-	-	23637636
Salmonella enterica subsp. enterica serovar Agona str. 557928	Salmonella enterica	enterica	Agona	1,4,[5],12	f,g,s	[1,2]		1124909	PRJNA78417	78417	Proteobacteria	Gammaproteobacteria	4.95538	51.9	-	-	-	-	AYCV01	111	5089	4761	2013-10-25	2016-11-23	Contig	FDA	SAMN02415158	GCA_000484375.1	-	-	-
Salmonella enterica subsp. enterica serovar Agona str. 56.O.08	Salmonella enterica	enterica	Agona	1,4,[5],12	f,g,s	[1,2]		1265629	PRJEB1118	189601	Proteobacteria	Gammaproteobacteria	4.70919	52.1	-	-	-	-	CARR01	139	4762	4528	2013-02-15	2016-12-09	Scaffold	ERI	SAMEA2272231	GCA_000389235.1	-	-	23637636
Salmonella enterica subsp. enterica serovar Agona str. 57.A.08	Salmonella enterica	enterica	Agona	1,4,[5],12	f,g,s	[1,2]		1265656	PRJEB1119	198844	Proteobacteria	Gammaproteobacteria	4.70368	52.1	-	-	-	-	CATT01	166	4822	4421	2013-04-24	2016-12-08	Scaffold	ERI	SAMEA2271932	GCA_000389255.1	-	-	23637636
Salmonella enterica subsp. enterica serovar Agona str. 58.E.08	Salmonella enterica	enterica	Agona	1,4,[5],12	f,g,s	[1,2]		1265677	PRJEB1120	189630	Proteobacteria	Gammaproteobacteria	4.71256	52.1	-	-	-	-	CARQ01	137	4777	4529	2013-02-15	2016-12-08	Scaffold	ERI	SAMEA2272337	GCA_000389275.1	-	-	23637636
Salmonella enterica subsp. enterica serovar Agona str. 59.F.08	Salmonella enterica	enterica	Agona	1,4,[5],12	f,g,s	[1,2]		1265631	PRJEB1121	189603	Proteobacteria	Gammaproteobacteria	4.71001	52.1	-	-	-	-	CARP01	134	4773	4535	2013-02-15	2016-12-08	Scaffold	ERI	SAMEA2272035	GCA_000389295.1	-	-	23637636
Salmonella enterica subsp. enterica serovar Agona str. 60.O.08	Salmonella enterica	enterica	Agona	1,4,[5],12	f,g,s	[1,2]		1265664	PRJEB1122	189621	Proteobacteria	Gammaproteobacteria	4.71416	52.1	-	-	-	-	CARO01	152	4787	4503	2013-02-15	2016-12-08	Scaffold	ERI	SAMEA2271935	GCA_000389315.1	-	-	23637636
Salmonella enterica subsp. enterica serovar Agona str. 61.O.08	Salmonella enterica	enterica	Agona	1,4,[5],12	f,g,s	[1,2]		1265630	PRJEB1123	189602	Proteobacteria	Gammaproteobacteria	4.71751	52.1	-	-	-	-	CARN01	160	4763	4457	2013-02-15	2016-12-08	Scaffold	ERI	SAMEA2272422	GCA_000389335.1	-	-	23637636
Salmonella enterica subsp. enterica serovar Agona str. 62.H.72	Salmonella enterica	enterica	Agona	1,4,[5],12	f,g,s	[1,2]		1265666	PRJEB1124	189622	Proteobacteria	Gammaproteobacteria	4.73475	52	-	-	-	-	CARM01	195	4803	4567	2013-02-15	2016-12-08	Contig	ERI	SAMEA2272262	GCA_000389355.1	-	-	23637636
Salmonella enterica subsp. enterica serovar Agona str. 620239	Salmonella enterica	enterica	Agona	1,4,[5],12	f,g,s	[1,2]		1124910	PRJNA78419	78419	Proteobacteria	Gammaproteobacteria	4.91021	52	-	-	-	-	AYCU01	65	5044	4769	2013-10-25	2016-11-23	Contig	FDA	SAMN02415157	GCA_000484415.1	-	-	-
Salmonella enterica subsp. enterica serovar Agona str. 63.H.87	Salmonella enterica	enterica	Agona	1,4,[5],12	f,g,s	[1,2]		1265619	PRJEB1125	189592	Proteobacteria	Gammaproteobacteria	4.84149	52	-	-	-	-	CARL01	265	4962	4688	2013-02-15	2016-12-08	Contig	ERI	SAMEA2272442	GCA_000389375.1	-	-	23637636
Salmonella enterica subsp. enterica serovar Agona str. 632182-2	Salmonella enterica	enterica	Agona	1,4,[5],12	f,g,s	[1,2]		1124919	PRJNA78463	78463	Proteobacteria	Gammaproteobacteria	4.73157	52.1	-	-	-	-	AOZY01	49	4849	4583	2013-10-28	2016-11-23	Contig	FDA	SAMN01813428	GCA_000487555.1	-	-	24158624
Salmonella enterica subsp. enterica serovar Agona str. 64.H.00	Salmonella enterica	enterica	Agona	1,4,[5],12	f,g,s	[1,2]		1265632	PRJEB1126	189604	Proteobacteria	Gammaproteobacteria	4.77249	52	-	-	-	-	CARK01	169	4841	4596	2013-02-15	2016-12-08	Scaffold	ERI	SAMEA2272159	GCA_000389395.1	-	-	23637636
Salmonella enterica subsp. enterica serovar Agona str. 648586-1	Salmonella enterica	enterica	Agona	1,4,[5],12	f,g,s	[1,2]		1124923	PRJNA78471	78471	Proteobacteria	Gammaproteobacteria	4.79399	52	-	-	-	-	AOZU01	67	4905	4628	2013-10-28	2016-11-23	Contig	FDA	SAMN01813430	GCA_000487475.1	-	-	24158624
Salmonella enterica subsp. enterica serovar Agona str. 65.H.72	Salmonella enterica	enterica	Agona	1,4,[5],12	f,g,s	[1,2]		1265671	PRJEB1127	189625	Proteobacteria	Gammaproteobacteria	4.8292	52.1	-	-	-	-	CARJ01	206	4881	4650	2013-02-15	2016-12-08	Scaffold	ERI	SAMEA2272579	GCA_000389415.1	-	-	23637636
Salmonella enterica subsp. enterica serovar Agona str. 66.F.99	Salmonella enterica	enterica	Agona	1,4,[5],12	f,g,s	[1,2]		1265634	PRJEB1128	189606	Proteobacteria	Gammaproteobacteria	4.7867	52	-	-	-	-	CARI01	169	4837	4598	2013-02-15	2016-12-08	Scaffold	ERI	SAMEA2272083	GCA_000389435.1	-	-	23637636
Salmonella enterica subsp. enterica serovar Agona str. 67.H.09	Salmonella enterica	enterica	Agona	1,4,[5],12	f,g,s	[1,2]		1265667	PRJEB1129	198848	Proteobacteria	Gammaproteobacteria	4.80333	52	-	-	-	-	CATS01	167	4880	4633	2013-04-24	2016-12-09	Scaffold	ERI	SAMEA2272350	GCA_000389455.1	-	-	23637636
Salmonella enterica subsp. enterica serovar Agona str. 68.U.05	Salmonella enterica	enterica	Agona	1,4,[5],12	f,g,s	[1,2]		1265620	PRJEB1130	189593	Proteobacteria	Gammaproteobacteria	4.75879	52	-	-	-	-	CARG01	136	4817	4573	2013-02-15	2016-12-08	Scaffold	ERI	SAMEA2272198	GCA_000389475.1	-	-	23637636
Salmonella enterica subsp. enterica serovar Agona str. 69.H.06	Salmonella enterica	enterica	Agona	1,4,[5],12	f,g,s	[1,2]		1265633	PRJEB1131	189605	Proteobacteria	Gammaproteobacteria	4.82278	52	-	-	-	-	CARF01	181	4908	4617	2013-02-15	2016-12-08	Scaffold	ERI	SAMEA2272722	GCA_000389495.1	-	-	23637636
Salmonella enterica subsp. enterica serovar Agona str. 70.E.05	Salmonella enterica	enterica	Agona	1,4,[5],12	f,g,s	[1,2]		1265672	PRJEB1132	189626	Proteobacteria	Gammaproteobacteria	4.81918	52	-	-	-	-	CARE01	155	4898	4649	2013-02-15	2016-12-08	Scaffold	ERI	SAMEA2272591	GCA_000389515.1	-	-	23637636
Salmonella enterica subsp. enterica serovar Agona str. 71.E.05	Salmonella enterica	enterica	Agona	1,4,[5],12	f,g,s	[1,2]		1265635	PRJEB1133	189607	Proteobacteria	Gammaproteobacteria	4.72855	52.1	-	-	-	-	CARD01	154	4787	4539	2013-02-15	2016-12-08	Scaffold	ERI	SAMEA2272009	GCA_000389535.1	-	-	23637636
Salmonella enterica subsp. enterica serovar Agona str. 72.A.52	Salmonella enterica	enterica	Agona	1,4,[5],12	f,g,s	[1,2]		1265674	PRJEB1134	189627	Proteobacteria	Gammaproteobacteria	4.70388	52.1	-	-	-	-	CARC01	203	4762	4518	2013-02-15	2016-12-08	Scaffold	ERI	SAMEA2272091	GCA_000389555.1	-	-	23637636
Salmonella enterica subsp. enterica serovar Agona str. 73.H.09	Salmonella enterica	enterica	Agona	1,4,[5],12	f,g,s	[1,2]		1265627	PRJEB1135	189599	Proteobacteria	Gammaproteobacteria	4.76014	52.1	-	-	-	-	CARB01	138	4818	4604	2013-02-15	2016-12-08	Scaffold	ERI	SAMEA2272203	GCA_000389575.1	-	-	23637636
Salmonella enterica subsp. enterica serovar Agona str. ATCC 51957	Salmonella enterica	enterica	Agona	1,4,[5],12	f,g,s	[1,2]		935702	PRJNA61145	61145	Proteobacteria	Gammaproteobacteria	4.70878	52.1	-	-	-	-	AOZX01	64	4795	4485	2013-10-28	2016-11-23	Contig	FDA	SAMN01823706	GCA_000487535.1	-	-	24158624
Salmonella enterica subsp. enterica serovar Agona str. ATCC BAA-707	Salmonella enterica	enterica	Agona	1,4,[5],12	f,g,s	[1,2]		935703	PRJNA61147	61147	Proteobacteria	Gammaproteobacteria	4.82983	52.1	-	-	-	-	AYDN01	84	4933	4671	2013-10-25	2016-11-23	Contig	FDA	SAMN02415176	GCA_000483935.1	-	-	-
Salmonella enterica subsp. enterica serovar Agona str. SA-1	Salmonella enterica	enterica	Agona	1,4,[5],12	f,g,s	[1,2]		1003185	PRJNA65261	65261	Proteobacteria	Gammaproteobacteria	4.76508	52.1	-	-	-	-	AYDV01	92	4634	4257	2013-10-25	2016-07-07	Contig	FDA	SAMN02415184	GCA_000484315.1	-	-	-
Salmonella enterica subsp. enterica serovar Agona str. SA-2	Salmonella enterica	enterica	Agona	1,4,[5],12	f,g,s	[1,2]		1003186	PRJNA65259	65259	Proteobacteria	Gammaproteobacteria	4.76715	52.1	-	-	-	-	AYDW01	62	4875	4480	2013-10-25	2016-11-23	Contig	FDA	SAMN02415185	GCA_000483815.1	-	-	-
Salmonella enterica subsp. enterica serovar Agona str. SA-3	Salmonella enterica	enterica	Agona	1,4,[5],12	f,g,s	[1,2]		1003187	PRJNA65257	65257	Proteobacteria	Gammaproteobacteria	4.76262	52.1	-	-	-	-	AYDX01	118	4644	4268	2013-10-25	2016-07-07	Contig	FDA	SAMN02415186	GCA_000483795.1	-	-	-
Salmonella enterica subsp. enterica serovar Agona str. SA-4	Salmonella enterica	enterica	Agona	1,4,[5],12	f,g,s	[1,2]		1003188	PRJNA65255	65255	Proteobacteria	Gammaproteobacteria	4.76216	52.1	-	-	-	-	AYDK01	123	4648	4228	2013-10-25	2016-07-07	Contig	FDA	SAMN02415173	GCA_000484275.1	-	-	-
Salmonella enterica subsp. enterica serovar Agona str. SA-5	Salmonella enterica	enterica	Agona	1,4,[5],12	f,g,s	[1,2]		1003189	PRJNA65253	65253	Proteobacteria	Gammaproteobacteria	4.76723	52.1	-	-	-	-	AYDL01	58	4866	4473	2013-10-25	2016-11-23	Contig	FDA	SAMN02415174	GCA_000484235.1	-	-	-
Salmonella enterica subsp. enterica serovar Agona str. SH08SF124	Salmonella enterica	enterica	Agona	1,4,[5],12	f,g,s	[1,2]		1262652	PRJNA182122	182122	Proteobacteria	Gammaproteobacteria	4.88905	52	-	-	-	-	ANOT01	62	5046	4754	2013-01-02	2016-11-23	Contig	University of Maryland, College Park	SAMN02415259	GCA_000330625.1	-	-	23469342
Salmonella enterica subsp. enterica serovar Agona str. SH10GFN094	Salmonella enterica	enterica	Agona	1,4,[5],12	f,g,s	[1,2]		1262654	PRJNA182123	182123	Proteobacteria	Gammaproteobacteria	4.81128	52	-	-	-	-	ANOU01	66	4929	4637	2013-01-02	2016-11-23	Contig	University of Maryland, College Park	SAMN02415260	GCA_000330645.1	-	-	23469342
Salmonella enterica subsp. enterica serovar Agona str. SH11G1113	Salmonella enterica	enterica	Agona	1,4,[5],12	f,g,s	[1,2]		1263410	PRJNA181255	181255	Proteobacteria	Gammaproteobacteria	4.8562	52	-	-	-	-	ANOS01	78	4969	4674	2013-01-02	2016-11-23	Contig	University of Maryland, College Park	SAMN02415258	GCA_000330665.1	-	-	23469342
Salmonella enterica subsp. enterica serovar Agona str. SL483	Salmonella enterica	enterica	Agona	1,4,[5],12	f,g,s	[1,2]		454166	PRJNA20063	20063	Proteobacteria	Gammaproteobacteria	4.83664	52.0105	NC_011149.1	CP001138.1	NC_011148.1	CP001137.1	-	2	4926	4661	2008-08-22	2016-11-25	Complete Genome	TIGR/J. Craig Venter Institute	SAMN02604068	GCA_000020885.1	-	-	21602358
Salmonella enterica subsp. enterica serovar Alachua str. R6-377	Salmonella enterica	enterica	Alachua	35	z4,z23	__		913241	PRJNA59697	59697	Proteobacteria	Gammaproteobacteria	4.67126	52.2	-	-	-	-	AFCJ01	2683	5253	5128	2011-10-21	2013-11-19	Contig	Life Technologies	SAMN01112394	GCA_000231485.2	-	-	21859443
Salmonella enterica subsp. enterica serovar Albany	Salmonella enterica	enterica	Albany	8,20	z4,z24	__		211968	PRJNA242614	242614	Proteobacteria	Gammaproteobacteria	4.81729	52.1	-	-	-	-	LHGC01	46	4850	4610	2015-08-05	2016-12-14	Contig	FDA	SAMN03894143	GCA_001241765.1	-	-	-
Salmonella enterica subsp. enterica serovar Albany	Salmonella enterica	enterica	Albany	8,20	z4,z24	__		211968	PRJNA242614	242614	Proteobacteria	Gammaproteobacteria	4.77394	52.1	-	-	-	-	LHIF01	43	4777	4552	2015-08-05	2016-12-14	Contig	FDA	SAMN03894206	GCA_001243145.1	-	-	-
Salmonella enterica subsp. enterica serovar Albany	Salmonella enterica	enterica	Albany	8,20	z4,z24	__		211968	PRJNA242614	242614	Proteobacteria	Gammaproteobacteria	4.85763	52.1	-	-	-	-	LHKN01	119	4907	4670	2015-08-05	2016-12-14	Contig	FDA	SAMN03894279	GCA_001244795.1	-	-	-
Salmonella enterica subsp. enterica serovar Albany	Salmonella enterica	enterica	Albany	8,20	z4,z24	__		211968	PRJNA242614	242614	Proteobacteria	Gammaproteobacteria	4.774	52.1	-	-	-	-	LHNN01	41	4802	4575	2015-08-05	2016-12-14	Contig	FDA	SAMN03894369	GCA_001246755.1	-	-	-
Salmonella enterica subsp. enterica serovar Albany	Salmonella enterica	enterica	Albany	8,20	z4,z24	__		211968	PRJNA242614	242614	Proteobacteria	Gammaproteobacteria	4.92206	52.1	-	-	-	-	JYXE01	44	4979	4741	2015-12-22	2016-12-17	Contig	FDA	SAMN02699283	GCA_001479845.1	-	-	-
Salmonella enterica subsp. enterica serovar Albany str. ATCC 51960	Salmonella enterica	enterica	Albany	8,20	z4,z24	__		1173798	PRJNA161323	161323	Proteobacteria	Gammaproteobacteria	4.80545	52.1	NZ_CP019177.1	CP019177.1	-	-	-	1	4814	4525	2017-01-17	2017-01-19	Complete Genome	FDA	SAMN01823708	GCA_000487515.2	-	-	24158624
Salmonella enterica subsp. enterica serovar Anatum	Salmonella enterica	enterica	Anatum	3,{10}{15}{15,34}	e,h	1.6	[z64]	58712	PRJNA302481	302481	Proteobacteria	Gammaproteobacteria	4.94615	52.202	NZ_CP013226.1	CP013226.1	NZ_CP013225.1,NZ_CP013224.1	CP013225.1,CP013224.1	-	3	5025	4747	2015-11-20	2017-01-02	Complete Genome	University of Tulsa	SAMN04274532	GCA_001447095.1	-	-	26798111
Salmonella enterica subsp. enterica serovar Anatum	Salmonella enterica	enterica	Anatum	3,{10}{15}{15,34}	e,h	1.6	[z64]	58712	PRJNA302481	302481	Proteobacteria	Gammaproteobacteria	4.99536	52.2996	NZ_CP013222.1	CP013222.1	NZ_CP013221.1,NZ_CP013223.1	CP013221.1,CP013223.1	-	3	4862	4664	2015-11-20	2016-07-10	Complete Genome	University of Tulsa	SAMN04274533	GCA_001447115.1	-	-	26798111
Salmonella enterica subsp. enterica serovar Anatum	Salmonella enterica	enterica	Anatum	3,{10}{15}{15,34}	e,h	1.6	[z64]	58712	PRJNA242614	242614	Proteobacteria	Gammaproteobacteria	4.74396	52.1	-	-	-	-	LHFG01	44	4793	4564	2015-08-05	2016-12-14	Contig	FDA	SAMN03894115	GCA_001241205.1	-	-	-
Salmonella enterica subsp. enterica serovar Anatum	Salmonella enterica	enterica	Anatum	3,{10}{15}{15,34}	e,h	1.6	[z64]	58712	PRJNA242614	242614	Proteobacteria	Gammaproteobacteria	4.7439	52.2	-	-	-	-	LHFH01	206	4839	4565	2015-08-05	2016-12-14	Contig	FDA	SAMN03894116	GCA_001241225.1	-	-	-
Salmonella enterica subsp. enterica serovar Anatum	Salmonella enterica	enterica	Anatum	3,{10}{15}{15,34}	e,h	1.6	[z64]	58712	PRJNA242614	242614	Proteobacteria	Gammaproteobacteria	4.73109	52.1	-	-	-	-	LHON01	38	4816	4577	2015-08-05	2016-12-14	Contig	FDA	SAMN03894398	GCA_001247355.1	-	-	-
Salmonella enterica subsp. enterica serovar Anatum	Salmonella enterica	enterica	Anatum	3,{10}{15}{15,34}	e,h	1.6	[z64]	58712	PRJNA242614	242614	Proteobacteria	Gammaproteobacteria	4.7655	52.2	-	-	-	-	JYXM01	66	4846	4602	2015-12-22	2016-12-16	Contig	FDA	SAMN02699291	GCA_001478355.1	-	-	-
Salmonella enterica subsp. enterica serovar Anatum	Salmonella enterica	enterica	Anatum	3,{10}{15}{15,34}	e,h	1.6	[z64]	58712	PRJNA242614	242614	Proteobacteria	Gammaproteobacteria	4.74273	52.2	-	-	-	-	JYVK01	68	4801	4579	2015-12-22	2016-12-17	Contig	FDA	SAMN02699237	GCA_001479145.1	-	-	-
Salmonella enterica subsp. enterica serovar Anatum	Salmonella enterica	enterica	Anatum	3,{10}{15}{15,34}	e,h	1.6	[z64]	58712	PRJNA242614	242614	Proteobacteria	Gammaproteobacteria	4.68645	52.3	-	-	-	-	JYZV01	48	4730	4507	2015-12-22	2016-12-17	Contig	FDA	SAMN02699351	GCA_001481105.1	-	-	-
Salmonella enterica subsp. enterica serovar Anatum	Salmonella enterica	enterica	Anatum	3,{10}{15}{15,34}	e,h	1.6	[z64]	58712	PRJNA186035	186035	Proteobacteria	Gammaproteobacteria	4.63811	52.2	-	-	-	-	MLVZ01	24	4471	4333	2016-10-24	2016-10-28	Contig	Center for Food Safety and Applied Nutrition	SAMN04962123	GCA_001835345.1	-	-	-
Salmonella enterica subsp. enterica serovar Anatum	Salmonella enterica	enterica	Anatum	3,{10}{15}{15,34}	e,h	1.6	[z64]	58712	PRJNA186035	186035	Proteobacteria	Gammaproteobacteria	4.81623	52.1	-	-	-	-	JWQQ01	33	4908	4682	2016-09-15	2016-12-22	Scaffold	Center for Food Safety and Applied Nutrition	SAMN03079707	GCA_001726095.1	-	-	-
Salmonella enterica subsp. enterica serovar Anatum str. 06-0532	Salmonella enterica	enterica	Anatum	3,{10}{15}{15,34}	e,h	1.6	[z64]	1328326	PRJNA198786	198786	Proteobacteria	Gammaproteobacteria	4.61674	52.1	-	-	-	-	ARYP01	43	4696	4419	2013-06-20	2016-11-16	Contig	Centers for Disease Control & Prevention	SAMN02415207	GCA_000412875.1	-	-	-
Salmonella enterica subsp. enterica serovar Anatum str. ATCC BAA-1592	Salmonella enterica	enterica	Anatum	3,{10}{15}{15,34}	e,h	1.6	[z64]	984211	PRJNA62791	62791	Proteobacteria	Gammaproteobacteria	4.7061	52.2	NZ_CP007531.1	CP007531.1	-	-	-	1	4772	4518	2014-04-04	2016-11-25	Complete Genome	FDA	SAMN01813417	GCA_000487575.2	-	-	24158624
Salmonella enterica subsp. enterica serovar Anatum str. CDC 06-0532	Salmonella enterica	enterica	Anatum	3,{10}{15}{15,34}	e,h	1.6	[z64]	1454592	PRJNA236663	236663	Proteobacteria	Gammaproteobacteria	4.66774	52.2	NZ_CP007211.1	CP007211.1	-	-	-	1	4740	4473	2015-03-04	2016-11-28	Complete Genome	USDA-ARS-USMARC	SAMN02712195	GCA_000940895.1	-	-	27257192
Salmonella enterica subsp. enterica serovar Anatum str. USDA 100	Salmonella enterica	enterica	Anatum	3,{10}{15}{15,34}	e,h	1.6	[z64]	1124924	PRJNA78395	78395	Proteobacteria	Gammaproteobacteria	4.74333	52	-	-	-	-	APAA01	308	4831	4409	2013-10-28	2016-11-27	Contig	FDA	SAMN01805329	GCA_000487595.1	-	-	24158624
Salmonella enterica subsp. enterica serovar Anatum str. USDA-ARS-USMARC-1175	Salmonella enterica	enterica	Anatum	3,{10}{15}{15,34}	e,h	1.6	[z64]	1454590	PRJNA236661	236661	Proteobacteria	Gammaproteobacteria	4.73159	52.2	NZ_CP007483.1	CP007483.1	-	-	-	1	4812	4559	2015-03-26	2016-11-25	Complete Genome	USDA-ARS-USMARC	SAMN02712199	GCA_000963535.1	-	-	-
Salmonella enterica subsp. enterica serovar Anatum str. USDA-ARS-USMARC-1676	Salmonella enterica	enterica	Anatum	3,{10}{15}{15,34}	e,h	1.6	[z64]	1454587	PRJNA236658	236658	Proteobacteria	Gammaproteobacteria	4.67696	52.2	NZ_CP014620.1	CP014620.1	-	-	-	1	4743	4499	2016-04-15	2016-11-30	Complete Genome	USDA-ARS-USMARC	SAMN02716848	GCA_001620225.1	-	-	27257192
Salmonella enterica subsp. enterica serovar Anatum str. USDA-ARS-USMARC-1677	Salmonella enterica	enterica	Anatum	3,{10}{15}{15,34}	e,h	1.6	[z64]	1454588	PRJNA236659	236659	Proteobacteria	Gammaproteobacteria	4.83639	52.2	NZ_CP014663.1	CP014663.1	-	-	-	1	4973	4721	2016-04-19	2016-11-28	Complete Genome	USDA-ARS-USMARC	SAMN02716849	GCA_001623545.1	-	-	27257192
Salmonella enterica subsp. enterica serovar Anatum str. USDA-ARS-USMARC-1727	Salmonella enterica	enterica	Anatum	3,{10}{15}{15,34}	e,h	1.6	[z64]	1454584	PRJNA236655	236655	Proteobacteria	Gammaproteobacteria	4.9911	52.1436	NZ_CP014621.1	CP014621.1	NZ_CP014622.1	CP014622.1	-	2	5187	4902	2016-04-15	2016-12-01	Complete Genome	USDA-ARS-USMARC	SAMN02716850	GCA_001620205.1	-	-	27257192
Salmonella enterica subsp. enterica serovar Anatum str. USDA-ARS-USMARC-1728	Salmonella enterica	enterica	Anatum	3,{10}{15}{15,34}	e,h	1.6	[z64]	1454589	PRJNA236660	236660	Proteobacteria	Gammaproteobacteria	4.78349	52.2	NZ_CP014664.1	CP014664.1	-	-	-	1	4884	4639	2016-04-19	2016-11-30	Complete Genome	USDA-ARS-USMARC	SAMN02716851	GCA_001623585.1	-	-	27257192
Salmonella enterica subsp. enterica serovar Anatum str. USDA-ARS-USMARC-1735	Salmonella enterica	enterica	Anatum	3,{10}{15}{15,34}	e,h	1.6	[z64]	1454585	PRJNA236656	236656	Proteobacteria	Gammaproteobacteria	4.94553	51.9794	NZ_CP007584.2	CP007584.2	NZ_CP014707.1	CP014707.1	-	2	5103	4832	2015-05-06	2016-12-03	Complete Genome	USDA-ARS-USMARC	SAMN02716852	GCA_000988525.3	-	-	-
Salmonella enterica subsp. enterica serovar Anatum str. USDA-ARS-USMARC-1736	Salmonella enterica	enterica	Anatum	3,{10}{15}{15,34}	e,h	1.6	[z64]	1454586	PRJNA236657	236657	Proteobacteria	Gammaproteobacteria	4.8646	52.2099	NZ_CP014657.1	CP014657.1	NZ_CP014658.1	CP014658.1	-	2	4976	4721	2016-04-15	2016-11-30	Complete Genome	USDA-ARS-USMARC	SAMN02716853	GCA_001620115.1	-	-	27257192
Salmonella enterica subsp. enterica serovar Anatum str. USDA-ARS-USMARC-1765	Salmonella enterica	enterica	Anatum	3,{10}{15}{15,34}	e,h	1.6	[z64]	1454593	PRJNA236664	236664	Proteobacteria	Gammaproteobacteria	4.95543	52.1981	NZ_CP014659.1	CP014659.1	NZ_CP014660.1	CP014660.1	-	2	5120	4857	2016-04-15	2016-12-01	Complete Genome	USDA-ARS-USMARC	SAMN02716855	GCA_001620135.1	-	-	27257192
Salmonella enterica subsp. enterica serovar Anatum str. USDA-ARS-USMARC-1766	Salmonella enterica	enterica	Anatum	3,{10}{15}{15,34}	e,h	1.6	[z64]	1454594	PRJNA236665	236665	Proteobacteria	Gammaproteobacteria	4.75103	52.2	NZ_CP014665.1	CP014665.1	-	-	-	1	4841	4587	2016-04-19	2016-11-30	Complete Genome	USDA-ARS-USMARC	SAMN02716856	GCA_001623625.1	-	-	27257192
Salmonella enterica subsp. enterica serovar Anatum str. USDA-ARS-USMARC-1781	Salmonella enterica	enterica	Anatum	3,{10}{15}{15,34}	e,h	1.6	[z64]	1454596	PRJNA236667	236667	Proteobacteria	Gammaproteobacteria	4.63631	52.2	NZ_CP014666.1	CP014666.1	-	-	-	1	4688	4435	2016-04-19	2016-12-01	Complete Genome	USDA-ARS-USMARC	SAMN02716858	GCA_001623665.1	-	-	27257192
Salmonella enterica subsp. enterica serovar Anatum str. USDA-ARS-USMARC-1783	Salmonella enterica	enterica	Anatum	3,{10}{15}{15,34}	e,h	1.6	[z64]	1454583	PRJNA236652	236652	Proteobacteria	Gammaproteobacteria	4.8047	52.1827	NZ_CP014661.1	CP014661.1	NZ_CP014662.1	CP014662.1	-	2	4903	4644	2016-04-15	2016-12-01	Complete Genome	USDA-ARS-USMARC	SAMN02716860	GCA_001620155.1	-	-	27257192
Salmonella enterica subsp. enterica serovar Antsalova str. S01-0511	Salmonella enterica	enterica	Antsalova	51	z	1,5		1242087	PRJNA177204	177204	Proteobacteria	Gammaproteobacteria	4.64809	52.3	NZ_CP019116.1	CP019116.1	-	-	-	1	4688	4447	2017-01-18	2017-01-20	Complete Genome	Laboratory for Foodnorne Zoonoses	SAMN04160831	GCA_001956735.1	-	-	-
Salmonella enterica subsp. enterica serovar Apapa str. SA20060561	Salmonella enterica	enterica	Apapa	45	m,t	__		1242088	PRJNA177205	177205	Proteobacteria	Gammaproteobacteria	4.80166	52.2	-	CP019403.1	-	-	-	1	4817	4523	2017-01-30	2017-01-30	Complete Genome	Laboratory for Foodnorne Zoonoses	SAMN04160810	GCA_001975285.1	-	-	-
Salmonella enterica subsp. enterica serovar Aqua str. NVSL2001	Salmonella enterica	enterica	Aqua	30	k	1,6		1302616	PRJNA192256	192256	Proteobacteria	Gammaproteobacteria	5.12807	52.2	-	-	-	-	AUXR01	19	5311	4977	2014-03-28	2016-12-10	Contig	Frederick National Laboratory for Cancer Research	SAMN01983950	GCA_000688355.1	-	-	-
Salmonella enterica subsp. enterica serovar Baildon str. R6-199	Salmonella enterica	enterica	Baildon	9,46	a	e,n,x		913069	PRJNA59699	59699	Proteobacteria	Gammaproteobacteria	4.67959	52.2	-	-	-	-	AFCK01	1762	5665	5517	2011-11-22	2013-11-19	Contig	Life Technologies	SAMN01112399	GCA_000236105.2	-	-	21859443
Salmonella enterica subsp. enterica serovar Bardo	Salmonella enterica	enterica	Bardo	8	e,h	1,2		932733	PRJNA242810	242810	Proteobacteria	Gammaproteobacteria	4.84914	52.2	-	CP019404.1	-	-	-	1	4924	4669	2017-01-30	2017-01-30	Complete Genome	Laboratory for Foodborne Zoonoses	SAMN04160803	GCA_001975305.1	-	-	-
Salmonella enterica subsp. enterica serovar Bareilly	Salmonella enterica	enterica	Bareilly	6,7,14	y	1,5		58096	PRJNA186035	186035	Proteobacteria	Gammaproteobacteria	4.78528	52	-	-	-	-	MLZB01	52	4667	4468	2016-10-24	2016-10-28	Contig	Center for Food Safety and Applied Nutrition	SAMN04962032	GCA_001832745.1	-	-	-
Salmonella enterica subsp. enterica serovar Bareilly	Salmonella enterica	enterica	Bareilly	6,7,14	y	1,5		58096	PRJNA186035	186035	Proteobacteria	Gammaproteobacteria	4.78475	52	-	-	-	-	MLUF01	49	4665	4468	2016-10-24	2016-10-28	Contig	Center for Food Safety and Applied Nutrition	SAMN04962033	GCA_001833665.1	-	-	-
Salmonella enterica subsp. enterica serovar Bareilly	Salmonella enterica	enterica	Bareilly	6,7,14	y	1,5		58096	PRJNA186035	186035	Proteobacteria	Gammaproteobacteria	4.78411	52	-	-	-	-	MLVO01	46	4662	4464	2016-10-24	2016-10-28	Contig	Center for Food Safety and Applied Nutrition	SAMN04962103	GCA_001834225.1	-	-	-
Salmonella enterica subsp. enterica serovar Bareilly	Salmonella enterica	enterica	Bareilly	6,7,14	y	1,5		58096	PRJNA186035	186035	Proteobacteria	Gammaproteobacteria	4.78198	52	-	-	-	-	MLVQ01	43	4660	4469	2016-10-24	2016-10-28	Contig	Center for Food Safety and Applied Nutrition	SAMN04962105	GCA_001834255.1	-	-	-
Salmonella enterica subsp. enterica serovar Bareilly	Salmonella enterica	enterica	Bareilly	6,7,14	y	1,5		58096	PRJNA186035	186035	Proteobacteria	Gammaproteobacteria	4.76846	52	-	-	-	-	MLWG01	50	4651	4453	2016-10-24	2016-10-28	Contig	Center for Food Safety and Applied Nutrition	SAMN04962155	GCA_001834405.1	-	-	-
Salmonella enterica subsp. enterica serovar Bareilly	Salmonella enterica	enterica	Bareilly	6,7,14	y	1,5		58096	PRJNA186035	186035	Proteobacteria	Gammaproteobacteria	4.78403	52	-	-	-	-	MLWH01	50	4665	4471	2016-10-24	2016-10-28	Contig	Center for Food Safety and Applied Nutrition	SAMN04962156	GCA_001834415.1	-	-	-
Salmonella enterica subsp. enterica serovar Bareilly	Salmonella enterica	enterica	Bareilly	6,7,14	y	1,5		58096	PRJNA186035	186035	Proteobacteria	Gammaproteobacteria	4.78317	52	-	-	-	-	MLUI01	49	4665	4467	2016-10-24	2016-10-28	Contig	Center for Food Safety and Applied Nutrition	SAMN04962036	GCA_001835125.1	-	-	-
Salmonella enterica subsp. enterica serovar Bareilly	Salmonella enterica	enterica	Bareilly	6,7,14	y	1,5		58096	PRJNA186035	186035	Proteobacteria	Gammaproteobacteria	4.79671	52	-	-	-	-	MLVW01	51	4680	4484	2016-10-24	2016-10-28	Contig	Center for Food Safety and Applied Nutrition	SAMN04962118	GCA_001835285.1	-	-	-
Salmonella enterica subsp. enterica serovar Bareilly	Salmonella enterica	enterica	Bareilly	6,7,14	y	1,5		58096	PRJNA186035	186035	Proteobacteria	Gammaproteobacteria	4.78264	52	-	-	-	-	MLWC01	54	4655	4462	2016-10-24	2016-10-28	Contig	Center for Food Safety and Applied Nutrition	SAMN04962148	GCA_001835385.1	-	-	-
Salmonella enterica subsp. enterica serovar Bareilly str. 06-0784	Salmonella enterica	enterica	Bareilly	6,7,14	y	1,5		1212554	PRJNA170997	170997	Proteobacteria	Gammaproteobacteria	4.71254	52	-	-	-	-	ALPN01	102	4821	4446	2012-08-27	2016-11-16	Scaffold	Centers for Disease Control & Prevention	SAMN02415222	GCA_000293075.1	-	-	-
Salmonella enterica subsp. enterica serovar Bareilly str. 07-0873	Salmonella enterica	enterica	Bareilly	6,7,14	y	1,5		1328327	PRJNA198788	198788	Proteobacteria	Gammaproteobacteria	4.77201	52	-	-	-	-	ARYQ01	87	4909	4549	2013-06-20	2016-11-16	Contig	Centers for Disease Control & Prevention	SAMN02415208	GCA_000412895.1	-	-	-
Salmonella enterica subsp. enterica serovar Bareilly str. 2780	Salmonella enterica	enterica	Bareilly	6,7,14	y	1,5		1163747	PRJNA97503	97503	Proteobacteria	Gammaproteobacteria	4.75019	52	-	-	-	-	AOZP01	318	4743	4676	2013-10-28	2013-12-05	Contig	US Food and Drug Administration	SAMN01813426	GCA_000487395.1	-	-	24158624
Salmonella enterica subsp. enterica serovar Bareilly str. ATCC 9115	Salmonella enterica	enterica	Bareilly	6,7,14	y	1,5		1124925	PRJNA78393	78393	Proteobacteria	Gammaproteobacteria	4.71374	52.2	-	-	-	-	AOZN01	46	4813	4544	2013-10-28	2016-11-23	Contig	FDA	SAMN01823704	GCA_000487355.1	-	-	24158624
Salmonella enterica subsp. enterica serovar Bareilly str. CFSAN000178	Salmonella enterica	enterica	Bareilly	6,7,14	y	1,5		1173464	PRJNA159353	159353	Proteobacteria	Gammaproteobacteria	4.79139	52.2	-	-	-	-	JREM01	86	4929	4682	2014-09-05	2016-12-10	Contig	FDA	SAMN00862137	GCA_000749455.1	-	-	-
Salmonella enterica subsp. enterica serovar Bareilly str. CFSAN000179	Salmonella enterica	enterica	Bareilly	6,7,14	y	1,5		1173465	PRJNA159355	159355	Proteobacteria	Gammaproteobacteria	4.78853	52.2	-	-	-	-	JMMK01	79	4922	4677	2014-06-05	2016-12-09	Contig	FDA	SAMN00862207	GCA_000698675.1	-	-	-
Salmonella enterica subsp. enterica serovar Bareilly str. CFSAN000180	Salmonella enterica	enterica	Bareilly	6,7,14	y	1,5		1173466	PRJNA159357	159357	Proteobacteria	Gammaproteobacteria	4.77493	52.2	-	-	-	-	JREL01	78	4897	4661	2014-09-05	2016-12-10	Contig	FDA	SAMN00862209	GCA_000747835.1	-	-	-
Salmonella enterica subsp. enterica serovar Bareilly str. CFSAN000181	Salmonella enterica	enterica	Bareilly	6,7,14	y	1,5		1173424	PRJNA159273	159273	Proteobacteria	Gammaproteobacteria	4.71522	52.1	-	-	-	-	JREK01	107	4772	4469	2014-09-05	2016-12-10	Contig	FDA	SAMN00862053	GCA_000747825.1	-	-	-
Salmonella enterica subsp. enterica serovar Bareilly str. CFSAN000182	Salmonella enterica	enterica	Bareilly	6,7,14	y	1,5		1173462	PRJNA159349	159349	Proteobacteria	Gammaproteobacteria	4.73491	52.2	-	-	-	-	JREJ01	81	4858	4616	2014-09-05	2016-12-10	Contig	FDA	SAMN01942238	GCA_000747845.1	-	-	-
Salmonella enterica subsp. enterica serovar Bareilly str. CFSAN000183	Salmonella enterica	enterica	Bareilly	6,7,14	y	1,5		1173463	PRJNA159351	159351	Proteobacteria	Gammaproteobacteria	4.59005	52.3	-	-	-	-	AOZT01	89	4662	4413	2013-10-28	2016-11-23	Contig	FDA	SAMN01823700	GCA_000487455.1	-	-	24158624
Salmonella enterica subsp. enterica serovar Bareilly str. CFSAN000184	Salmonella enterica	enterica	Bareilly	6,7,14	y	1,5		1173473	PRJNA159371	159371	Proteobacteria	Gammaproteobacteria	4.62259	52.3	-	-	-	-	JREI01	55	4670	4444	2014-09-05	2016-12-10	Contig	FDA	SAMN01942261	GCA_000747885.1	-	-	-
Salmonella enterica subsp. enterica serovar Bareilly str. CFSAN000185	Salmonella enterica	enterica	Bareilly	6,7,14	y	1,5		1173425	PRJNA159275	159275	Proteobacteria	Gammaproteobacteria	4.58113	52.2	-	-	-	-	JREH01	97	4651	4402	2014-09-05	2016-12-10	Contig	FDA	SAMN01942298	GCA_000749505.1	-	-	-
Salmonella enterica subsp. enterica serovar Bareilly str. CFSAN000186	Salmonella enterica	enterica	Bareilly	6,7,14	y	1,5		1173474	PRJNA159373	159373	Proteobacteria	Gammaproteobacteria	4.68433	52.2	-	-	-	-	JREG01	57	4741	4515	2014-09-05	2016-12-10	Contig	FDA	SAMN00996621	GCA_000749435.1	-	-	-
Salmonella enterica subsp. enterica serovar Bareilly str. CFSAN000187	Salmonella enterica	enterica	Bareilly	6,7,14	y	1,5		1173475	PRJNA159375	159375	Proteobacteria	Gammaproteobacteria	4.62166	52.3	-	-	-	-	JREF01	66	4675	4447	2014-09-05	2016-12-10	Contig	FDA	SAMN01942286	GCA_000749195.1	-	-	-
Salmonella enterica subsp. enterica serovar Bareilly str. CFSAN000188	Salmonella enterica	enterica	Bareilly	6,7,14	y	1,5		1173426	PRJNA159277	159277	Proteobacteria	Gammaproteobacteria	4.7847	52.2	-	-	-	-	JREE01	81	4905	4655	2014-09-05	2016-12-10	Contig	FDA	SAMN01942293	GCA_000749215.1	-	-	-
Salmonella enterica subsp. enterica serovar Bareilly str. CFSAN000189	Salmonella enterica	enterica	Bareilly	6,7,14	y	1,5		1173427	PRJNA159279	159279	Proteobacteria	Gammaproteobacteria	4.80881	52.174	NC_021844.1	CP006053.1	NC_021817.1	CP006054.1	-	2	4870	4608	2013-07-16	2016-11-28	Complete Genome	FDA	SAMN01823701	GCA_000439415.1	-	-	2415862425995190
Salmonella enterica subsp. enterica serovar Bareilly str. CFSAN000190	Salmonella enterica	enterica	Bareilly	6,7,14	y	1,5		1173428	PRJNA159281	159281	Proteobacteria	Gammaproteobacteria	4.76694	52.1	-	-	-	-	JRED01	252	4877	4594	2014-09-05	2016-12-10	Contig	FDA	SAMN00860584	GCA_000749235.1	-	-	-
Salmonella enterica subsp. enterica serovar Bareilly str. CFSAN000191	Salmonella enterica	enterica	Bareilly	6,7,14	y	1,5		1173457	PRJNA159339	159339	Proteobacteria	Gammaproteobacteria	4.68427	52.2	-	-	-	-	JMMH01	61	4745	4512	2014-06-05	2016-12-09	Contig	FDA	SAMN00860590	GCA_000698635.1	-	-	-
Salmonella enterica subsp. enterica serovar Bareilly str. CFSAN000192	Salmonella enterica	enterica	Bareilly	6,7,14	y	1,5		1173454	PRJNA159333	159333	Proteobacteria	Gammaproteobacteria	4.57467	52.3	-	-	-	-	JREC01	81	4615	4388	2014-09-05	2016-12-10	Contig	FDA	SAMN00860589	GCA_000749255.1	-	-	-
Salmonella enterica subsp. enterica serovar Bareilly str. CFSAN000193	Salmonella enterica	enterica	Bareilly	6,7,14	y	1,5		1173429	PRJNA159283	159283	Proteobacteria	Gammaproteobacteria	4.70597	52.2	-	-	-	-	JREB01	96	4791	4558	2014-09-05	2016-12-10	Contig	FDA	SAMN01942310	GCA_000749275.1	-	-	-
Salmonella enterica subsp. enterica serovar Bareilly str. CFSAN000194	Salmonella enterica	enterica	Bareilly	6,7,14	y	1,5		1173460	PRJNA159345	159345	Proteobacteria	Gammaproteobacteria	4.65362	52.3	-	-	-	-	JREA01	68	4708	4463	2014-09-05	2016-12-10	Contig	FDA	SAMN01942314	GCA_000748105.1	-	-	-
Salmonella enterica subsp. enterica serovar Bareilly str. CFSAN000195	Salmonella enterica	enterica	Bareilly	6,7,14	y	1,5		1173476	PRJNA159377	159377	Proteobacteria	Gammaproteobacteria	4.56905	52.3	-	-	-	-	JRDZ01	274	4734	4356	2014-09-05	2016-12-10	Contig	FDA	SAMN01942250	GCA_000748125.1	-	-	-
Salmonella enterica subsp. enterica serovar Bareilly str. CFSAN000196	Salmonella enterica	enterica	Bareilly	6,7,14	y	1,5		1173430	PRJNA159285	159285	Proteobacteria	Gammaproteobacteria	4.77986	52.2	-	-	-	-	JRDY01	77	4902	4649	2014-09-05	2016-12-10	Contig	FDA	SAMN01942240	GCA_000748145.1	-	-	-
Salmonella enterica subsp. enterica serovar Bareilly str. CFSAN000197	Salmonella enterica	enterica	Bareilly	6,7,14	y	1,5		1173467	PRJNA159359	159359	Proteobacteria	Gammaproteobacteria	4.67435	52.3	-	-	-	-	AOZR01	141	4809	4468	2013-10-28	2016-11-23	Contig	FDA	SAMN01823702	GCA_000487435.1	-	-	24158624
Salmonella enterica subsp. enterica serovar Bareilly str. CFSAN000198	Salmonella enterica	enterica	Bareilly	6,7,14	y	1,5		1173452	PRJNA159329	159329	Proteobacteria	Gammaproteobacteria	4.57477	52.3	-	-	-	-	JRDX01	93	4627	4386	2014-09-05	2016-12-10	Contig	FDA	SAMN01942294	GCA_000748165.1	-	-	-
Salmonella enterica subsp. enterica serovar Bareilly str. CFSAN000199	Salmonella enterica	enterica	Bareilly	6,7,14	y	1,5		1173431	PRJNA159287	159287	Proteobacteria	Gammaproteobacteria	4.6596	52.2	-	-	-	-	JRDW01	81	4752	4511	2014-09-05	2016-12-10	Contig	FDA	SAMN01942281	GCA_000748185.1	-	-	-
Salmonella enterica subsp. enterica serovar Bareilly str. CFSAN000200	Salmonella enterica	enterica	Bareilly	6,7,14	y	1,5		1173468	PRJNA159361	159361	Proteobacteria	Gammaproteobacteria	4.68949	52.3	-	-	-	-	AOZQ01	49	4783	4532	2013-10-28	2016-11-23	Contig	FDA	SAMN01823703	GCA_000487415.1	-	-	24158624
Salmonella enterica subsp. enterica serovar Bareilly str. CFSAN000201	Salmonella enterica	enterica	Bareilly	6,7,14	y	1,5		1173432	PRJNA159289	159289	Proteobacteria	Gammaproteobacteria	4.84745	52.2	-	-	-	-	JRDV01	109	4956	4683	2014-09-05	2016-12-10	Contig	FDA	SAMN00862073	GCA_000748205.1	-	-	-
Salmonella enterica subsp. enterica serovar Bareilly str. CFSAN000202	Salmonella enterica	enterica	Bareilly	6,7,14	y	1,5		1173477	PRJNA159379	159379	Proteobacteria	Gammaproteobacteria	4.72783	52.1	-	-	-	-	JRDU01	64	4816	4579	2014-09-05	2016-12-10	Contig	FDA	SAMN01942309	GCA_000748225.1	-	-	-
Salmonella enterica subsp. enterica serovar Bareilly str. CFSAN000203	Salmonella enterica	enterica	Bareilly	6,7,14	y	1,5		1173453	PRJNA159331	159331	Proteobacteria	Gammaproteobacteria	4.64961	52.3	-	-	-	-	JMMI01	279	4715	4431	2014-06-05	2016-12-09	Contig	FDA	SAMN01942249	GCA_000698615.1	-	-	-
Salmonella enterica subsp. enterica serovar Bareilly str. CFSAN000204	Salmonella enterica	enterica	Bareilly	6,7,14	y	1,5		1173433	PRJNA159291	159291	Proteobacteria	Gammaproteobacteria	4.61458	52.3	-	-	-	-	JRDT01	241	4687	4422	2014-09-05	2016-12-10	Contig	FDA	SAMN01942252	GCA_000748805.1	-	-	-
Salmonella enterica subsp. enterica serovar Bareilly str. CFSAN000205	Salmonella enterica	enterica	Bareilly	6,7,14	y	1,5		1173434	PRJNA159293	159293	Proteobacteria	Gammaproteobacteria	4.64833	52.3	-	-	-	-	JRDS01	175	4739	4473	2014-09-05	2016-12-10	Contig	FDA	SAMN01942235	GCA_000748825.1	-	-	-
Salmonella enterica subsp. enterica serovar Bareilly str. CFSAN000206	Salmonella enterica	enterica	Bareilly	6,7,14	y	1,5		1173458	PRJNA159341	159341	Proteobacteria	Gammaproteobacteria	4.57382	52.3	-	-	-	-	JRDR01	71	4624	4391	2014-09-05	2016-12-10	Contig	FDA	SAMN01942263	GCA_000748845.1	-	-	-
Salmonella enterica subsp. enterica serovar Bareilly str. CFSAN000207	Salmonella enterica	enterica	Bareilly	6,7,14	y	1,5		1173435	PRJNA159295	159295	Proteobacteria	Gammaproteobacteria	4.7026	52.1	-	-	-	-	JRDQ01	77	4809	4557	2014-09-05	2016-12-10	Contig	FDA	SAMN01942251	GCA_000748865.1	-	-	-
Salmonella enterica subsp. enterica serovar Bareilly str. CFSAN000208	Salmonella enterica	enterica	Bareilly	6,7,14	y	1,5		1173451	PRJNA159327	159327	Proteobacteria	Gammaproteobacteria	4.82503	52.2	-	-	-	-	JRDP01	244	4949	4657	2014-09-05	2016-12-10	Contig	FDA	SAMN01942288	GCA_000748885.1	-	-	-
Salmonella enterica subsp. enterica serovar Bareilly str. CFSAN000209	Salmonella enterica	enterica	Bareilly	6,7,14	y	1,5		1173436	PRJNA159297	159297	Proteobacteria	Gammaproteobacteria	4.66235	52.2	-	-	-	-	JRDO01	65	4758	4527	2014-09-05	2016-12-10	Contig	FDA	SAMN00862094	GCA_000748905.1	-	-	-
Salmonella enterica subsp. enterica serovar Bareilly str. CFSAN000210	Salmonella enterica	enterica	Bareilly	6,7,14	y	1,5		1173437	PRJNA159299	159299	Proteobacteria	Gammaproteobacteria	4.57386	52.3	-	-	-	-	JRDN01	62	4611	4379	2014-09-05	2016-12-10	Contig	FDA	SAMN01942239	GCA_000748925.1	-	-	-
Salmonella enterica subsp. enterica serovar Bareilly str. CFSAN000211	Salmonella enterica	enterica	Bareilly	6,7,14	y	1,5		1173459	PRJNA159343	159343	Proteobacteria	Gammaproteobacteria	4.68462	52.2	-	-	-	-	JMMM01	58	4740	4516	2014-06-05	2016-12-09	Contig	FDA	SAMN00989085	GCA_000698715.1	-	-	-
Salmonella enterica subsp. enterica serovar Bareilly str. CFSAN000212	Salmonella enterica	enterica	Bareilly	6,7,14	y	1,5		1173461	PRJNA159347	159347	Proteobacteria	Gammaproteobacteria	4.68366	52.2	-	-	-	-	JRDM01	72	4741	4516	2014-09-05	2016-12-10	Contig	FDA	SAMN00862341	GCA_000748245.1	-	-	-
Salmonella enterica subsp. enterica serovar Bareilly str. CFSAN000213	Salmonella enterica	enterica	Bareilly	6,7,14	y	1,5		1173438	PRJNA159301	159301	Proteobacteria	Gammaproteobacteria	4.60274	52.2	-	-	-	-	JRDL01	78	4645	4417	2014-09-05	2016-12-10	Contig	FDA	SAMN01942285	GCA_000748265.1	-	-	-
Salmonella enterica subsp. enterica serovar Bareilly str. CFSAN000214	Salmonella enterica	enterica	Bareilly	6,7,14	y	1,5		1173439	PRJNA159303	159303	Proteobacteria	Gammaproteobacteria	4.57316	52.3	-	-	-	-	JRDK01	125	4643	4388	2014-09-05	2016-12-10	Contig	FDA	SAMN01942279	GCA_000748285.1	-	-	-
Salmonella enterica subsp. enterica serovar Bareilly str. CFSAN000215	Salmonella enterica	enterica	Bareilly	6,7,14	y	1,5		1173440	PRJNA159305	159305	Proteobacteria	Gammaproteobacteria	4.77163	52.1	-	-	-	-	JRDJ01	81	4874	4619	2014-09-05	2016-12-10	Contig	FDA	SAMN00862338	GCA_000748305.1	-	-	-
Salmonella enterica subsp. enterica serovar Bareilly str. CFSAN000216	Salmonella enterica	enterica	Bareilly	6,7,14	y	1,5		1173469	PRJNA159363	159363	Proteobacteria	Gammaproteobacteria	4.78297	52.1	-	-	-	-	JRDI01	72	4905	4653	2014-09-05	2016-12-10	Contig	FDA	SAMN01942319	GCA_000748325.1	-	-	-
Salmonella enterica subsp. enterica serovar Bareilly str. CFSAN000217	Salmonella enterica	enterica	Bareilly	6,7,14	y	1,5		1173441	PRJNA159307	159307	Proteobacteria	Gammaproteobacteria	4.66507	52.3	-	-	-	-	JRDH01	72	4739	4499	2014-09-05	2016-12-10	Contig	FDA	SAMN01942267	GCA_000748345.1	-	-	-
Salmonella enterica subsp. enterica serovar Bareilly str. CFSAN000218	Salmonella enterica	enterica	Bareilly	6,7,14	y	1,5		1173455	PRJNA159335	159335	Proteobacteria	Gammaproteobacteria	4.6178	52.3	-	-	-	-	JRDG01	72	4679	4452	2014-09-05	2016-12-10	Contig	FDA	SAMN01942287	GCA_000748365.1	-	-	-
Salmonella enterica subsp. enterica serovar Bareilly str. CFSAN000219	Salmonella enterica	enterica	Bareilly	6,7,14	y	1,5		1173442	PRJNA159309	159309	Proteobacteria	Gammaproteobacteria	4.65475	52.2	-	-	-	-	JRDF01	64	4734	4505	2014-09-05	2016-12-10	Contig	FDA	SAMN00989077	GCA_000747905.1	-	-	-
Salmonella enterica subsp. enterica serovar Bareilly str. CFSAN000220	Salmonella enterica	enterica	Bareilly	6,7,14	y	1,5		1173443	PRJNA159311	159311	Proteobacteria	Gammaproteobacteria	5.14105	52.2	-	-	-	-	JRLS01	343	5337	4990	2014-09-25	2016-12-10	Scaffold	FDA	SAMN00989079	GCA_000757945.1	-	-	-
Salmonella enterica subsp. enterica serovar Bareilly str. CFSAN000221	Salmonella enterica	enterica	Bareilly	6,7,14	y	1,5		1173450	PRJNA159325	159325	Proteobacteria	Gammaproteobacteria	4.9128	52	-	-	-	-	JRDE01	216	5068	4778	2014-09-05	2016-12-10	Contig	FDA	SAMN00989083	GCA_000747925.1	-	-	-
Salmonella enterica subsp. enterica serovar Bareilly str. CFSAN000222	Salmonella enterica	enterica	Bareilly	6,7,14	y	1,5		1173420	PRJNA159265	159265	Proteobacteria	Gammaproteobacteria	4.65039	52.2	-	-	-	-	JRDD01	155	4731	4480	2014-09-05	2016-12-10	Contig	FDA	SAMN00989075	GCA_000747945.1	-	-	-
Salmonella enterica subsp. enterica serovar Bareilly str. CFSAN000223	Salmonella enterica	enterica	Bareilly	6,7,14	y	1,5		1173444	PRJNA159313	159313	Proteobacteria	Gammaproteobacteria	4.64883	52.2	-	-	-	-	JRDC01	62	4723	4496	2014-09-05	2016-12-10	Contig	FDA	SAMN00989081	GCA_000747965.1	-	-	-
Salmonella enterica subsp. enterica serovar Bareilly str. CFSAN000224	Salmonella enterica	enterica	Bareilly	6,7,14	y	1,5		1173445	PRJNA159315	159315	Proteobacteria	Gammaproteobacteria	4.67536	52.2	-	-	-	-	JRDB01	173	4751	4484	2014-09-05	2016-12-10	Contig	FDA	SAMN01942308	GCA_000747985.1	-	-	-
Salmonella enterica subsp. enterica serovar Bareilly str. CFSAN000225	Salmonella enterica	enterica	Bareilly	6,7,14	y	1,5		1173446	PRJNA159317	159317	Proteobacteria	Gammaproteobacteria	4.61303	52.3	-	-	-	-	JRDA01	181	4689	4401	2014-09-05	2016-12-10	Contig	FDA	SAMN01816226	GCA_000748005.1	-	-	-
Salmonella enterica subsp. enterica serovar Bareilly str. CFSAN000226	Salmonella enterica	enterica	Bareilly	6,7,14	y	1,5		1173421	PRJNA159267	159267	Proteobacteria	Gammaproteobacteria	4.6597	52.2	-	-	-	-	JMMN01	244	4342	3628	2014-06-05	2014-06-05	Contig	FDA	SAMN01816223	GCA_000698735.1	-	-	-
Salmonella enterica subsp. enterica serovar Bareilly str. CFSAN000227	Salmonella enterica	enterica	Bareilly	6,7,14	y	1,5		1173447	PRJNA159319	159319	Proteobacteria	Gammaproteobacteria	4.95856	52.1	-	-	-	-	JRCZ01	368	5130	4797	2014-09-05	2016-12-10	Contig	FDA	SAMN01816227	GCA_000748545.1	-	-	-
Salmonella enterica subsp. enterica serovar Bareilly str. CFSAN000228	Salmonella enterica	enterica	Bareilly	6,7,14	y	1,5		1173456	PRJNA159337	159337	Proteobacteria	Gammaproteobacteria	4.73313	52.2	-	-	-	-	JRCY01	56	4826	4587	2014-09-05	2016-12-10	Contig	FDA	SAMN00862340	GCA_000748565.1	-	-	-
Salmonella enterica subsp. enterica serovar Bareilly str. CFSAN000229	Salmonella enterica	enterica	Bareilly	6,7,14	y	1,5		1173422	PRJNA159269	159269	Proteobacteria	Gammaproteobacteria	4.67008	52.2	-	-	-	-	JRLR01	204	4350	3751	2014-09-25	2014-09-25	Contig	FDA	SAMN01816224	GCA_000757935.1	-	-	-
Salmonella enterica subsp. enterica serovar Bareilly str. CFSAN000230	Salmonella enterica	enterica	Bareilly	6,7,14	y	1,5		1173448	PRJNA159321	159321	Proteobacteria	Gammaproteobacteria	4.63455	52.2	-	-	-	-	JRCX01	173	4327	3702	2014-09-05	2014-09-05	Contig	FDA	SAMN01816228	GCA_000748585.1	-	-	-
Salmonella enterica subsp. enterica serovar Bareilly str. CFSAN000231	Salmonella enterica	enterica	Bareilly	6,7,14	y	1,5		1173423	PRJNA159271	159271	Proteobacteria	Gammaproteobacteria	4.74956	52.2	-	-	-	-	JRCW01	517	4907	4502	2014-09-05	2016-12-10	Contig	FDA	SAMN01816225	GCA_000748605.1	-	-	-
Salmonella enterica subsp. enterica serovar Bareilly str. CFSAN000232	Salmonella enterica	enterica	Bareilly	6,7,14	y	1,5		1173478	PRJNA159381	159381	Proteobacteria	Gammaproteobacteria	4.70103	52.1	-	-	-	-	JRCV01	211	4366	3507	2014-09-05	2014-09-05	Contig	FDA	SAMN01814046	GCA_000748625.1	-	-	-
Salmonella enterica subsp. enterica serovar Bareilly str. CFSAN000233	Salmonella enterica	enterica	Bareilly	6,7,14	y	1,5		1173449	PRJNA159323	159323	Proteobacteria	Gammaproteobacteria	4.69295	52.2	-	-	-	-	JRCU01	188	4386	3748	2014-09-05	2014-09-05	Contig	FDA	SAMN01816229	GCA_000748645.1	-	-	-
Salmonella enterica subsp. enterica serovar Bareilly str. CFSAN000235	Salmonella enterica	enterica	Bareilly	6,7,14	y	1,5		1173471	PRJNA159367	159367	Proteobacteria	Gammaproteobacteria	4.94376	52.1	-	-	-	-	JRCT01	104	5065	4789	2014-09-05	2016-12-10	Contig	FDA	SAMN01942292	GCA_000748945.1	-	-	-
Salmonella enterica subsp. enterica serovar Bareilly str. CFSAN000236	Salmonella enterica	enterica	Bareilly	6,7,14	y	1,5		1173472	PRJNA159369	159369	Proteobacteria	Gammaproteobacteria	4.75091	52	-	-	-	-	JRCS01	197	4880	4560	2014-09-05	2016-12-10	Contig	FDA	SAMN01942248	GCA_000748965.1	-	-	-
Salmonella enterica subsp. enterica serovar Bareilly str. CFSAN000661	Salmonella enterica	enterica	Bareilly	6,7,14	y	1,5		1182172	PRJNA162801	162801	Proteobacteria	Gammaproteobacteria	4.76243	52.2	-	-	-	-	JMMG01	194	4861	4581	2014-06-05	2016-12-09	Contig	FDA	SAMN00991042	GCA_000698515.1	-	-	-
Salmonella enterica subsp. enterica serovar Bareilly str. CFSAN000662	Salmonella enterica	enterica	Bareilly	6,7,14	y	1,5		1182173	PRJNA162803	162803	Proteobacteria	Gammaproteobacteria	4.76027	52.2	-	-	-	-	JRCR01	175	4830	4581	2014-09-05	2016-12-10	Contig	FDA	SAMN00991043	GCA_000748985.1	-	-	-
Salmonella enterica subsp. enterica serovar Bareilly str. CFSAN000669	Salmonella enterica	enterica	Bareilly	6,7,14	y	1,5		1182174	PRJNA162805	162805	Proteobacteria	Gammaproteobacteria	4.76462	52.2	-	-	-	-	JRCQ01	59	4834	4590	2014-09-05	2016-12-10	Contig	FDA	SAMN00991044	GCA_000749005.1	-	-	-
Salmonella enterica subsp. enterica serovar Bareilly str. CFSAN000680	Salmonella enterica	enterica	Bareilly	6,7,14	y	1,5		1182175	PRJNA162807	162807	Proteobacteria	Gammaproteobacteria	4.84758	52.2	-	-	-	-	JRCP01	195	4966	4685	2014-09-05	2016-12-10	Contig	FDA	SAMN00991045	GCA_000749025.1	-	-	-
Salmonella enterica subsp. enterica serovar Bareilly str. CFSAN000700	Salmonella enterica	enterica	Bareilly	6,7,14	y	1,5		1182176	PRJNA162809	162809	Proteobacteria	Gammaproteobacteria	4.7646	52.2	-	-	-	-	JRCO01	82	4845	4591	2014-09-05	2016-12-10	Contig	FDA	SAMN00991046	GCA_000749045.1	-	-	-
Salmonella enterica subsp. enterica serovar Bareilly str. CFSAN000752	Salmonella enterica	enterica	Bareilly	6,7,14	y	1,5		1182177	PRJNA162811	162811	Proteobacteria	Gammaproteobacteria	4.86948	52.1	-	-	-	-	JRCN01	107	4971	4714	2014-09-05	2016-12-10	Contig	FDA	SAMN00991047	GCA_000749065.1	-	-	-
Salmonella enterica subsp. enterica serovar Bareilly str. CFSAN000753	Salmonella enterica	enterica	Bareilly	6,7,14	y	1,5		1182178	PRJNA162813	162813	Proteobacteria	Gammaproteobacteria	4.76483	52.2	-	-	-	-	JRCM01	57	4836	4601	2014-09-05	2016-12-10	Contig	FDA	SAMN00991048	GCA_000749085.1	-	-	-
Salmonella enterica subsp. enterica serovar Bareilly str. CFSAN000754	Salmonella enterica	enterica	Bareilly	6,7,14	y	1,5		1182179	PRJNA162815	162815	Proteobacteria	Gammaproteobacteria	4.79138	52	-	-	-	-	JRCL01	129	4918	4606	2014-09-05	2016-12-10	Contig	FDA	SAMN00991049	GCA_000749105.1	-	-	-
Salmonella enterica subsp. enterica serovar Bareilly str. CFSAN000755	Salmonella enterica	enterica	Bareilly	6,7,14	y	1,5		1182186	PRJNA162829	162829	Proteobacteria	Gammaproteobacteria	4.6907	52.2	-	-	-	-	JRCK01	119	4753	4511	2014-09-05	2016-12-10	Contig	FDA	SAMN00991058	GCA_000749125.1	-	-	-
Salmonella enterica subsp. enterica serovar Bareilly str. CFSAN000951	Salmonella enterica	enterica	Bareilly	6,7,14	y	1,5		1182180	PRJNA162817	162817	Proteobacteria	Gammaproteobacteria	4.76602	52.2	-	-	-	-	JRCJ01	90	4847	4592	2014-09-05	2016-12-10	Contig	FDA	SAMN01942233	GCA_000749145.1	-	-	-
Salmonella enterica subsp. enterica serovar Bareilly str. CFSAN000952	Salmonella enterica	enterica	Bareilly	6,7,14	y	1,5		1182181	PRJNA162819	162819	Proteobacteria	Gammaproteobacteria	4.76678	52.2	-	-	-	-	JRCI01	250	4911	4567	2014-09-05	2016-12-10	Contig	FDA	SAMN01942313	GCA_000749165.1	-	-	-
Salmonella enterica subsp. enterica serovar Bareilly str. CFSAN000953	Salmonella enterica	enterica	Bareilly	6,7,14	y	1,5		1182182	PRJNA162821	162821	Proteobacteria	Gammaproteobacteria	4.7491	52.2	-	-	-	-	JRCH01	185	4811	4556	2014-09-05	2016-12-10	Contig	FDA	SAMN01942284	GCA_000748385.1	-	-	-
Salmonella enterica subsp. enterica serovar Bareilly str. CFSAN000954	Salmonella enterica	enterica	Bareilly	6,7,14	y	1,5		1182183	PRJNA162823	162823	Proteobacteria	Gammaproteobacteria	4.76483	52.2	-	-	-	-	JRCG01	98	4847	4596	2014-09-05	2016-12-10	Contig	FDA	SAMN01942244	GCA_000748405.1	-	-	-
Salmonella enterica subsp. enterica serovar Bareilly str. CFSAN000955	Salmonella enterica	enterica	Bareilly	6,7,14	y	1,5		1182184	PRJNA162825	162825	Proteobacteria	Gammaproteobacteria	4.75799	52.2	-	-	-	-	JRCF01	290	4803	4543	2014-09-05	2016-12-10	Contig	FDA	SAMN01942280	GCA_000748425.1	-	-	-
Salmonella enterica subsp. enterica serovar Bareilly str. CFSAN000956	Salmonella enterica	enterica	Bareilly	6,7,14	y	1,5		1182185	PRJNA162827	162827	Proteobacteria	Gammaproteobacteria	4.78536	52.2	-	-	-	-	JRLQ01	193	4861	4579	2014-09-25	2016-12-10	Scaffold	FDA	SAMN00991055	GCA_000757925.1	-	-	-
Salmonella enterica subsp. enterica serovar Bareilly str. CFSAN000957	Salmonella enterica	enterica	Bareilly	6,7,14	y	1,5		1182187	PRJNA162831	162831	Proteobacteria	Gammaproteobacteria	4.764	52.2	-	-	-	-	JRCE01	156	4856	4580	2014-09-05	2016-12-10	Contig	FDA	SAMN01942237	GCA_000748445.1	-	-	-
Salmonella enterica subsp. enterica serovar Bareilly str. CFSAN000958	Salmonella enterica	enterica	Bareilly	6,7,14	y	1,5		1182188	PRJNA162833	162833	Proteobacteria	Gammaproteobacteria	4.76545	52.2	-	-	-	-	JRCD01	73	4841	4596	2014-09-05	2016-12-10	Contig	FDA	SAMN01942300	GCA_000748465.1	-	-	-
Salmonella enterica subsp. enterica serovar Bareilly str. CFSAN000959	Salmonella enterica	enterica	Bareilly	6,7,14	y	1,5		1182189	PRJNA162835	162835	Proteobacteria	Gammaproteobacteria	4.76464	52.2	-	-	-	-	JRCC01	156	4851	4585	2014-09-05	2016-12-10	Contig	FDA	SAMN01942283	GCA_000748485.1	-	-	-
Salmonella enterica subsp. enterica serovar Bareilly str. CFSAN000960	Salmonella enterica	enterica	Bareilly	6,7,14	y	1,5		1182190	PRJNA162837	162837	Proteobacteria	Gammaproteobacteria	4.76543	52.2	-	-	-	-	JRCB01	60	4838	4598	2014-09-05	2016-12-10	Contig	FDA	SAMN01942254	GCA_000748505.1	-	-	-
Salmonella enterica subsp. enterica serovar Bareilly str. CFSAN000961	Salmonella enterica	enterica	Bareilly	6,7,14	y	1,5		1182191	PRJNA162839	162839	Proteobacteria	Gammaproteobacteria	4.76567	52.2	-	-	-	-	JRCA01	71	4840	4594	2014-09-05	2016-12-10	Contig	FDA	SAMN01942253	GCA_000748525.1	-	-	-
Salmonella enterica subsp. enterica serovar Bareilly str. CFSAN000962	Salmonella enterica	enterica	Bareilly	6,7,14	y	1,5		1182192	PRJNA162841	162841	Proteobacteria	Gammaproteobacteria	4.75689	52.2	-	-	-	-	JRLP01	389	4823	4536	2014-09-25	2016-12-10	Scaffold	FDA	SAMN01942271	GCA_000757955.1	-	-	-
Salmonella enterica subsp. enterica serovar Bareilly str. CFSAN000963	Salmonella enterica	enterica	Bareilly	6,7,14	y	1,5		1182193	PRJNA162843	162843	Proteobacteria	Gammaproteobacteria	4.76274	52.2	-	-	-	-	JRBZ01	113	4834	4587	2014-09-05	2016-12-10	Contig	FDA	SAMN01942246	GCA_000749295.1	-	-	-
Salmonella enterica subsp. enterica serovar Bareilly str. CFSAN000964	Salmonella enterica	enterica	Bareilly	6,7,14	y	1,5		1183387	PRJNA163173	163173	Proteobacteria	Gammaproteobacteria	4.76456	52.2	-	-	-	-	JRBY01	173	4860	4584	2014-09-05	2016-12-10	Contig	FDA	SAMN01942265	GCA_000749315.1	-	-	-
Salmonella enterica subsp. enterica serovar Bareilly str. CFSAN000965	Salmonella enterica	enterica	Bareilly	6,7,14	y	1,5		1183388	PRJNA163175	163175	Proteobacteria	Gammaproteobacteria	4.75951	52.2	-	-	-	-	JRBX01	314	4873	4549	2014-09-05	2016-12-10	Contig	FDA	SAMN01942264	GCA_000749335.1	-	-	-
Salmonella enterica subsp. enterica serovar Bareilly str. CFSAN000966	Salmonella enterica	enterica	Bareilly	6,7,14	y	1,5		1183389	PRJNA163177	163177	Proteobacteria	Gammaproteobacteria	4.75946	52.2	-	-	-	-	JRBW01	249	4834	4569	2014-09-05	2016-12-10	Contig	FDA	SAMN01942258	GCA_000749355.1	-	-	-
Salmonella enterica subsp. enterica serovar Bareilly str. CFSAN000967	Salmonella enterica	enterica	Bareilly	6,7,14	y	1,5		1183390	PRJNA163179	163179	Proteobacteria	Gammaproteobacteria	4.7625	52.2	-	-	-	-	JRBV01	280	4871	4563	2014-09-05	2016-12-10	Contig	FDA	SAMN01942236	GCA_000749375.1	-	-	-
Salmonella enterica subsp. enterica serovar Bareilly str. CFSAN000968	Salmonella enterica	enterica	Bareilly	6,7,14	y	1,5		1183391	PRJNA163181	163181	Proteobacteria	Gammaproteobacteria	4.86056	52.1	-	-	-	-	JMMF01	152	4984	4710	2014-06-05	2016-12-09	Contig	FDA	SAMN01942268	GCA_000698535.1	-	-	-
Salmonella enterica subsp. enterica serovar Bareilly str. CFSAN000969	Salmonella enterica	enterica	Bareilly	6,7,14	y	1,5		1183392	PRJNA163183	163183	Proteobacteria	Gammaproteobacteria	4.75949	52.2	-	-	-	-	JRBU01	235	4832	4569	2014-09-05	2016-12-10	Contig	FDA	SAMN01942241	GCA_000749395.1	-	-	-
Salmonella enterica subsp. enterica serovar Bareilly str. CFSAN000970	Salmonella enterica	enterica	Bareilly	6,7,14	y	1,5		1183393	PRJNA163185	163185	Proteobacteria	Gammaproteobacteria	4.76602	52.2	-	-	-	-	JRBT01	129	4844	4588	2014-09-05	2016-12-10	Contig	FDA	SAMN01942296	GCA_000749415.1	-	-	-
Salmonella enterica subsp. enterica serovar Bareilly str. CFSAN001087	Salmonella enterica	enterica	Bareilly	6,7,14	y	1,5		1196346	PRJNA167846	167846	Proteobacteria	Gammaproteobacteria	4.77892	52.2	-	-	-	-	JMML02	89	4846	4594	2014-06-05	2016-12-11	Contig	US Food and Drug Administration	SAMN01057783	GCA_000698695.2	-	-	-
Salmonella enterica subsp. enterica serovar Bareilly str. CFSAN001088	Salmonella enterica	enterica	Bareilly	6,7,14	y	1,5		1196347	PRJNA167847	167847	Proteobacteria	Gammaproteobacteria	4.77048	52.2	-	-	-	-	JRBS01	112	4842	4590	2014-09-05	2016-12-10	Contig	US Food and Drug Administration	SAMN01057784	GCA_000748665.1	-	-	-
Salmonella enterica subsp. enterica serovar Bareilly str. CFSAN001089	Salmonella enterica	enterica	Bareilly	6,7,14	y	1,5		1196348	PRJNA167848	167848	Proteobacteria	Gammaproteobacteria	4.84514	52.2	-	-	-	-	JRBR01	276	4856	4609	2014-09-05	2016-12-10	Contig	US Food and Drug Administration	SAMN01057785	GCA_000748685.1	-	-	-
Salmonella enterica subsp. enterica serovar Bareilly str. CFSAN001090	Salmonella enterica	enterica	Bareilly	6,7,14	y	1,5		1196349	PRJNA167849	167849	Proteobacteria	Gammaproteobacteria	4.7792	52.2	-	-	-	-	JRLO01	122	4845	4596	2014-09-25	2016-12-10	Scaffold	US Food and Drug Administration	SAMN01057786	GCA_000758005.1	-	-	-
Salmonella enterica subsp. enterica serovar Bareilly str. CFSAN001099	Salmonella enterica	enterica	Bareilly	6,7,14	y	1,5		1208624	PRJNA170557	170557	Proteobacteria	Gammaproteobacteria	4.76518	52.2	-	-	-	-	JRBQ01	188	4858	4584	2014-09-05	2016-12-10	Contig	FDA	SAMN01816353	GCA_000748705.1	-	-	-
Salmonella enterica subsp. enterica serovar Bareilly str. CFSAN001102	Salmonella enterica	enterica	Bareilly	6,7,14	y	1,5		1208625	PRJNA170558	170558	Proteobacteria	Gammaproteobacteria	4.78101	52.2	-	-	-	-	JRBP01	89	4843	4601	2014-09-05	2016-12-10	Contig	FDA	SAMN01816354	GCA_000748725.1	-	-	-
Salmonella enterica subsp. enterica serovar Bareilly str. CFSAN001105	Salmonella enterica	enterica	Bareilly	6,7,14	y	1,5		1208626	PRJNA170559	170559	Proteobacteria	Gammaproteobacteria	4.71085	52.4	-	-	-	-	JRBO01	731	4815	4468	2014-09-05	2016-12-10	Contig	FDA	SAMN01816355	GCA_000748745.1	-	-	-
Salmonella enterica subsp. enterica serovar Bareilly str. CFSAN001108	Salmonella enterica	enterica	Bareilly	6,7,14	y	1,5		1208627	PRJNA170560	170560	Proteobacteria	Gammaproteobacteria	4.76191	52.2	-	-	-	-	JRBN01	185	4838	4576	2014-09-05	2016-12-10	Contig	FDA	SAMN01816356	GCA_000748765.1	-	-	-
Salmonella enterica subsp. enterica serovar Bareilly str. CFSAN001109	Salmonella enterica	enterica	Bareilly	6,7,14	y	1,5		1208628	PRJNA170561	170561	Proteobacteria	Gammaproteobacteria	4.75796	52.2	-	-	-	-	JRBM01	291	4839	4569	2014-09-05	2016-12-10	Contig	FDA	SAMN01816357	GCA_000748785.1	-	-	-
Salmonella enterica subsp. enterica serovar Bareilly str. CFSAN001111	Salmonella enterica	enterica	Bareilly	6,7,14	y	1,5		1299160	PRJNA186035	186035	Proteobacteria	Gammaproteobacteria	4.77395	52.2	-	-	-	-	MAIY01	23	4810	4572	2016-08-18	2016-12-22	Contig	Center for Food Safety and Applied Nutrition	SAMN01939014	GCA_001707735.1	-	-	-
Salmonella enterica subsp. enterica serovar Bareilly str. CFSAN001112	Salmonella enterica	enterica	Bareilly	6,7,14	y	1,5		1208629	PRJNA170562	170562	Proteobacteria	Gammaproteobacteria	4.76352	52.2	-	-	-	-	JRBL01	110	4842	4587	2014-09-05	2016-12-10	Contig	FDA	SAMN01816358	GCA_000748025.1	-	-	-
Salmonella enterica subsp. enterica serovar Bareilly str. CFSAN001115	Salmonella enterica	enterica	Bareilly	6,7,14	y	1,5		1208630	PRJNA170563	170563	Proteobacteria	Gammaproteobacteria	4.76316	52.2	-	-	-	-	JRBK01	102	4831	4585	2014-09-05	2016-12-10	Contig	FDA	SAMN01816359	GCA_000748045.1	-	-	-
Salmonella enterica subsp. enterica serovar Bareilly str. CFSAN001118	Salmonella enterica	enterica	Bareilly	6,7,14	y	1,5		1208622	PRJNA170555	170555	Proteobacteria	Gammaproteobacteria	4.76468	52.2	-	-	-	-	JRBJ01	69	4833	4597	2014-09-05	2016-12-10	Contig	FDA	SAMN01816351	GCA_000748065.1	-	-	-
Salmonella enterica subsp. enterica serovar Bareilly str. CFSAN001140	Salmonella enterica	enterica	Bareilly	6,7,14	y	1,5		1208623	PRJNA170556	170556	Proteobacteria	Gammaproteobacteria	4.76375	52.2	-	-	-	-	JRBI01	147	4850	4592	2014-09-05	2016-12-10	Contig	FDA	SAMN01816352	GCA_000748085.1	-	-	-
Salmonella enterica subsp. enterica serovar Bareilly str. CFSAN001591	Salmonella enterica	enterica	Bareilly	6,7,14	y	1,5		1232184	PRJNA175305	175305	Proteobacteria	Gammaproteobacteria	4.77211	52.2	-	-	-	-	JXXJ01	39	4840	4580	2015-02-05	2016-12-10	Contig	FDA	SAMN02058518	GCA_000832685.1	-	-	-
Salmonella enterica subsp. enterica serovar Bergen str. ST350	Salmonella enterica	enterica	Bergen	6,7,14	y	1,5		1240708	PRJNA177119	177119	Proteobacteria	Gammaproteobacteria	4.80183	52.3	-	CP019405.1	-	-	-	1	4858	4578	2017-01-30	2017-01-30	Complete Genome	Laboratory for Foodborne Zoonoses	SAMN04160814	GCA_001975325.1	-	-	-
Salmonella enterica subsp. enterica serovar Berta	Salmonella enterica	enterica	Berta	6,7,14	y	1,5		28142	PRJNA273259	273259	Proteobacteria	Gammaproteobacteria	4.71863	52.3	-	-	-	-	JZUV01	44	4774	4515	2015-03-27	2017-01-10	Contig	Canadian Food Inspection Agency	SAMN03383465	GCA_000964145.1	-	-	27103707
Salmonella enterica subsp. enterica serovar Berta	Salmonella enterica	enterica	Berta	6,7,14	y	1,5		28142	PRJNA242614	242614	Proteobacteria	Gammaproteobacteria	4.92974	52.2	-	-	-	-	LHGO01	109	5052	4773	2015-08-05	2016-12-14	Contig	FDA	SAMN03894158	GCA_001242065.1	-	-	-
Salmonella enterica subsp. enterica serovar Berta	Salmonella enterica	enterica	Berta	6,7,14	y	1,5		28142	PRJNA242614	242614	Proteobacteria	Gammaproteobacteria	4.88787	52.1	-	-	-	-	LHGP01	245	5039	4721	2015-08-05	2016-12-14	Contig	FDA	SAMN03894159	GCA_001242075.1	-	-	-
Salmonella enterica subsp. enterica serovar Berta	Salmonella enterica	enterica	Berta	6,7,14	y	1,5		28142	PRJNA242614	242614	Proteobacteria	Gammaproteobacteria	4.80689	52.2	-	-	-	-	JYWO01	59	4892	4626	2015-12-22	2016-12-17	Contig	FDA	SAMN02699267	GCA_001479635.1	-	-	-
Salmonella enterica subsp. enterica serovar Berta	Salmonella enterica	enterica	Berta	6,7,14	y	1,5		28142	PRJNA242614	242614	Proteobacteria	Gammaproteobacteria	4.89845	52.1	-	-	-	-	JYYP01	72	5018	4737	2015-12-22	2016-12-17	Contig	FDA	SAMN02699319	GCA_001480555.1	-	-	-
Salmonella enterica subsp. enterica serovar Berta str. ATCC 8392	Salmonella enterica	enterica	Berta	6,7,14	y	1,5		1124926	PRJNA78383	78383	Proteobacteria	Gammaproteobacteria	4.72513	52.3	-	-	-	-	AOZO01	66	4793	4394	2013-10-28	2016-11-23	Contig	FDA	SAMN01823709	GCA_000487375.1	-	-	24158624
Salmonella enterica subsp. enterica serovar Berta str. ATCC 8392	Salmonella enterica	enterica	Berta	6,7,14	y	1,5		1124926	PRJNA273259	273259	Proteobacteria	Gammaproteobacteria	4.71849	52.3	-	-	-	-	JZUW01	67	4810	4534	2015-03-27	2016-12-11	Contig	Canadian Food Inspection Agency	SAMN03383466	GCA_000964155.1	-	-	-
Salmonella enterica subsp. enterica serovar Berta str. SA20103550	Salmonella enterica	enterica	Berta	6,7,14	y	1,5		1242696	PRJNA177210	177210	Proteobacteria	Gammaproteobacteria	5.03537	52.1	-	-	-	-	LHSR01	21	4913	4711	2015-11-27	2016-11-01	Contig	Laboratory for Foodborne Zoonoses	SAMN03470706	GCA_001448475.1	-	-	26941156
Salmonella enterica subsp. enterica serovar Blegdam	Salmonella enterica	enterica	Blegdam	9,12	g,m,q	__		399583	PRJNA281081	281081	Proteobacteria	Gammaproteobacteria	4.71669	52.1	-	-	-	-	LHSP01	24	4638	4034	2015-11-27	2016-04-05	Contig	Laboratory for Foodborne Zoonoses	SAMN03482339	GCA_001448595.1	-	-	26941156
Salmonella enterica subsp. enterica serovar Blegdam str. S-1824	Salmonella enterica	enterica	Blegdam	9,12	g,m,q	__		1240694	PRJNA177073	177073	Proteobacteria	Gammaproteobacteria	4.69398	52.3	-	CP019406.1	-	-	-	1	4740	4477	2017-01-30	2017-01-30	Complete Genome	Laboratory for Foodborne Zoonoses	SAMN04160822	GCA_001975265.1	-	-	-
Salmonella enterica subsp. enterica serovar Borreze str. SA20041063	Salmonella enterica	enterica	Borreze	54	f,g,s	__		1242089	PRJNA177206	177206	Proteobacteria	Gammaproteobacteria	4.77756	52.1	-	CP019407.1	-	-	-	1	4795	4542	2017-01-30	2017-01-30	Complete Genome	Laboratory for Foodnorne Zoonoses	SAMN04160805	GCA_001975345.1	-	-	-
Salmonella enterica subsp. enterica serovar Bovismorbificans	Salmonella enterica	enterica	Bovismorbificans	6,8,20	r,[i]	__		58097	PRJEB2127	203935	Proteobacteria	Gammaproteobacteria	4.89121	52.1	-	-	-	-	CQPH01	63	4769	4163	2015-03-23	2015-08-06	Scaffold	SC	SAMEA786283	GCA_001172165.1	-	-	-
Salmonella enterica subsp. enterica serovar Bovismorbificans	Salmonella enterica	enterica	Bovismorbificans	6,8,20	r,[i]	__		58097	PRJEB2127	203935	Proteobacteria	Gammaproteobacteria	4.77892	52.2	-	-	-	-	CQPF01	61	4643	4065	2015-03-23	2015-08-06	Scaffold	SC	SAMEA786287	GCA_001174385.1	-	-	-
Salmonella enterica subsp. enterica serovar Bovismorbificans	Salmonella enterica	enterica	Bovismorbificans	6,8,20	r,[i]	__		58097	PRJEB2127	203935	Proteobacteria	Gammaproteobacteria	4.76016	52.2	-	-	-	-	CGIA01	43	4615	4155	2015-03-15	2016-07-09	Scaffold	SC	SAMEA786300	GCA_001321645.1	-	-	-
Salmonella enterica subsp. enterica serovar Bovismorbificans	Salmonella enterica	enterica	Bovismorbificans	6,8,20	r,[i]	__		58097	PRJEB2127	203935	Proteobacteria	Gammaproteobacteria	4.73679	51.9	-	-	-	-	CQPI01	53	4660	4606	2015-03-23	2015-06-14	Scaffold	SC	SAMEA786297	GCA_001083855.1	-	-	-
Salmonella enterica subsp. enterica serovar Bovismorbificans	Salmonella enterica	enterica	Bovismorbificans	6,8,20	r,[i]	__		58097	PRJEB2127	203935	Proteobacteria	Gammaproteobacteria	4.78027	52	-	-	-	-	CQPE01	48	4610	4540	2015-03-23	2015-06-14	Scaffold	SC	SAMEA786302	GCA_001087425.1	-	-	-
Salmonella enterica subsp. enterica serovar Bovismorbificans	Salmonella enterica	enterica	Bovismorbificans	6,8,20	r,[i]	__		58097	PRJEB2127	203935	Proteobacteria	Gammaproteobacteria	4.78709	51.8	-	-	-	-	CQPG01	57	4691	4628	2015-03-23	2015-06-13	Scaffold	SC	SAMEA786282	GCA_001111645.1	-	-	-
Salmonella enterica subsp. enterica serovar Bovismorbificans	Salmonella enterica	enterica	Bovismorbificans	6,8,20	r,[i]	__		58097	PRJEB2127	203935	Proteobacteria	Gammaproteobacteria	4.79802	51.5	-	-	-	-	CQPA01	140	5032	4982	2015-03-23	2015-06-13	Scaffold	SC	SAMEA786292	GCA_001114865.1	-	-	-
Salmonella enterica subsp. enterica serovar Bovismorbificans	Salmonella enterica	enterica	Bovismorbificans	6,8,20	r,[i]	__		58097	PRJEB2127	203935	Proteobacteria	Gammaproteobacteria	4.7747	52	-	-	-	-	CQPK01	61	4636	4581	2015-03-23	2015-06-14	Scaffold	SC	SAMEA786280	GCA_001123425.1	-	-	-
Salmonella enterica subsp. enterica serovar Bovismorbificans	Salmonella enterica	enterica	Bovismorbificans	6,8,20	r,[i]	__		58097	PRJEB2127	203935	Proteobacteria	Gammaproteobacteria	4.76994	52.1	-	-	-	-	CQPO01	38	4602	4527	2015-03-23	2015-06-13	Scaffold	SC	SAMEA786301	GCA_001126625.1	-	-	-
Salmonella enterica subsp. enterica serovar Bovismorbificans	Salmonella enterica	enterica	Bovismorbificans	6,8,20	r,[i]	__		58097	PRJEB2127	203935	Proteobacteria	Gammaproteobacteria	4.91264	51.6	-	-	-	-	CQPC01	181	4893	4849	2015-03-23	2015-06-13	Scaffold	SC	SAMEA786284	GCA_001126725.1	-	-	-
Salmonella enterica subsp. enterica serovar Bovismorbificans	Salmonella enterica	enterica	Bovismorbificans	6,8,20	r,[i]	__		58097	PRJEB2127	203935	Proteobacteria	Gammaproteobacteria	4.81551	51.9	-	-	-	-	CQPJ01	66	4711	4653	2015-03-23	2015-06-13	Scaffold	SC	SAMEA786285	GCA_001155245.1	-	-	-
Salmonella enterica subsp. enterica serovar Bovismorbificans	Salmonella enterica	enterica	Bovismorbificans	6,8,20	r,[i]	__		58097	PRJEB2127	203935	Proteobacteria	Gammaproteobacteria	4.77544	52	-	-	-	-	CQPB01	67	4671	4612	2015-03-23	2015-06-13	Scaffold	SC	SAMEA786294	GCA_001159165.1	-	-	-
Salmonella enterica subsp. enterica serovar Bovismorbificans	Salmonella enterica	enterica	Bovismorbificans	6,8,20	r,[i]	__		58097	PRJEB2127	203935	Proteobacteria	Gammaproteobacteria	4.79111	51.5	-	-	-	-	CQPD01	139	4882	4830	2015-03-22	2015-06-13	Scaffold	SC	SAMEA786279	GCA_001172045.1	-	-	-
Salmonella enterica subsp. enterica serovar Bovismorbificans	Salmonella enterica	enterica	Bovismorbificans	6,8,20	r,[i]	__		58097	PRJEB2127	203935	Proteobacteria	Gammaproteobacteria	4.73044	52.1	-	-	-	-	CQPN01	43	4577	4510	2015-03-23	2015-06-13	Scaffold	SC	SAMEA786288	GCA_001174905.1	-	-	-
Salmonella enterica subsp. enterica serovar Bovismorbificans	Salmonella enterica	enterica	Bovismorbificans	6,8,20	r,[i]	__		58097	PRJEB2127	203935	Proteobacteria	Gammaproteobacteria	4.88098	51.8	-	-	-	-	CSTH01	67	4681	4609	2015-03-24	2015-06-13	Scaffold	SC	SAMEA786291	GCA_001213345.1	-	-	-
Salmonella enterica subsp. enterica serovar Bovismorbificans	Salmonella enterica	enterica	Bovismorbificans	6,8,20	r,[i]	__		58097	PRJEB2127	203935	Proteobacteria	Gammaproteobacteria	4.7	51.8	-	-	-	-	CSTI01	66	4638	4582	2015-03-24	2015-06-12	Scaffold	SC	SAMEA786295	GCA_001213485.1	-	-	-
Salmonella enterica subsp. enterica serovar Bovismorbificans	Salmonella enterica	enterica	Bovismorbificans	6,8,20	r,[i]	__		58097	PRJEB2127	203935	Proteobacteria	Gammaproteobacteria	4.72061	51.9	-	-	-	-	CSTM01	136	4579	4519	2015-03-24	2015-06-14	Scaffold	SC	SAMEA786290	GCA_001213645.1	-	-	-
Salmonella enterica subsp. enterica serovar Bovismorbificans	Salmonella enterica	enterica	Bovismorbificans	6,8,20	r,[i]	__		58097	PRJEB2127	203935	Proteobacteria	Gammaproteobacteria	4.691	51.9	-	-	-	-	CTBG01	99	4587	4529	2015-03-24	2015-06-13	Scaffold	SC	SAMEA786296	GCA_001215185.1	-	-	-
Salmonella enterica subsp. enterica serovar Bovismorbificans str. 3114	Salmonella enterica	enterica	Bovismorbificans	6,8,20	r,[i]	__		1320309	PRJEB1776	217868	Proteobacteria	Gammaproteobacteria	4.77333	52.2097	-	HF969015.2	-	HF969016.1	-	2	4813	4733	2013-09-01	2015-11-17	Chromosome	IGH	SAMEA3138815	GCA_000499465.2	-	-	24244782
Salmonella enterica subsp. enterica serovar Bovismorbificans str. Sal185	Salmonella enterica	enterica	Bovismorbificans	6,8,20	r,[i]	__		1429917	PRJNA230004	230004	Proteobacteria	Gammaproteobacteria	4.7543	52.1	-	-	-	-	AZKO02	143	4908	4599	2013-12-19	2016-12-09	Contig	OARSA, CFSAN	SAMN02422601	GCA_000524415.1	-	-	-
Salmonella enterica subsp. enterica serovar Bovismorbificans str. Sal609	Salmonella enterica	enterica	Bovismorbificans	6,8,20	r,[i]	__		1430435	PRJNA230004	230004	Proteobacteria	Gammaproteobacteria	4.8954	52.2	-	-	-	-	AZKW01	257	4993	4720	2013-12-19	2016-12-09	Contig	OARSA, CFSAN	SAMN02422699	GCA_000524885.1	-	-	-
Salmonella enterica subsp. enterica serovar Bovismorbificans str. Sal610	Salmonella enterica	enterica	Bovismorbificans	6,8,20	r,[i]	__		1430436	PRJNA230004	230004	Proteobacteria	Gammaproteobacteria	4.85609	52.1	-	-	-	-	AZKX01	106	4964	4707	2013-12-19	2016-12-09	Contig	OARSA, CFSAN	SAMN02422700	GCA_000524845.1	-	-	-
Salmonella enterica subsp. enterica serovar Bovismorbificans str. Sal615	Salmonella enterica	enterica	Bovismorbificans	6,8,20	r,[i]	__		1430437	PRJNA230004	230004	Proteobacteria	Gammaproteobacteria	4.84548	52.2	-	-	-	-	AZKY01	119	5007	4699	2013-12-19	2016-12-09	Contig	OARSA, CFSAN	SAMN02422701	GCA_000524865.1	-	-	-
Salmonella enterica subsp. enterica serovar Bovismorbificans str. Sal616	Salmonella enterica	enterica	Bovismorbificans	6,8,20	r,[i]	__		1430438	PRJNA230004	230004	Proteobacteria	Gammaproteobacteria	4.86278	52.2	-	-	-	-	AZKZ01	164	4994	4718	2013-12-19	2016-12-09	Contig	OARSA, CFSAN	SAMN02422702	GCA_000524905.1	-	-	-
Salmonella enterica subsp. enterica serovar Bovismorbificans str. Sal617	Salmonella enterica	enterica	Bovismorbificans	6,8,20	r,[i]	__		1430439	PRJNA230004	230004	Proteobacteria	Gammaproteobacteria	4.86991	52.1	-	-	-	-	AZLA01	144	4991	4714	2013-12-19	2016-12-09	Contig	OARSA, CFSAN	SAMN02422703	GCA_000524925.1	-	-	-
Salmonella enterica subsp. enterica serovar Bovismorbificans str. Sal644	Salmonella enterica	enterica	Bovismorbificans	6,8,20	r,[i]	__		1432046	PRJNA230004	230004	Proteobacteria	Gammaproteobacteria	4.76597	52.2	-	-	-	-	AZLC01	153	4911	4601	2013-12-19	2016-12-09	Contig	OARSA, CFSAN	SAMN02422688	GCA_000524705.1	-	-	-
Salmonella enterica subsp. enterica serovar Bovismorbificans str. Sal676	Salmonella enterica	enterica	Bovismorbificans	6,8,20	r,[i]	__		1430434	PRJNA230004	230004	Proteobacteria	Gammaproteobacteria	4.56906	52.2	-	-	-	-	AZKV01	102	4625	4347	2013-12-19	2016-12-09	Contig	OARSA, CFSAN	SAMN02422698	GCA_000524805.1	-	-	-
Salmonella enterica subsp. enterica serovar Bovismorbificans str. Sal677	Salmonella enterica	enterica	Bovismorbificans	6,8,20	r,[i]	__		1430429	PRJNA230004	230004	Proteobacteria	Gammaproteobacteria	4.63486	52.2	-	-	-	-	AZKR01	101	4708	4405	2013-12-19	2016-12-09	Contig	OARSA, CFSAN	SAMN02422693	GCA_000524745.1	-	-	-
Salmonella enterica subsp. enterica serovar Bovismorbificans str. Sal678	Salmonella enterica	enterica	Bovismorbificans	6,8,20	r,[i]	__		1430430	PRJNA230004	230004	Proteobacteria	Gammaproteobacteria	4.57978	52.2	-	-	-	-	AZKS01	164	4686	4340	2013-12-19	2016-12-09	Contig	OARSA, CFSAN	SAMN02422694	GCA_000524765.1	-	-	-
Salmonella enterica subsp. enterica serovar Bovismorbificans str. Sal679	Salmonella enterica	enterica	Bovismorbificans	6,8,20	r,[i]	__		1430431	PRJNA230004	230004	Proteobacteria	Gammaproteobacteria	4.56703	52.2	-	-	-	-	AZKT01	103	4619	4345	2013-12-19	2016-12-09	Contig	OARSA, CFSAN	SAMN02422695	GCA_000524785.1	-	-	-
Salmonella enterica subsp. enterica serovar Bovismorbificans str. Sal680	Salmonella enterica	enterica	Bovismorbificans	6,8,20	r,[i]	__		1430432	PRJNA230004	230004	Proteobacteria	Gammaproteobacteria	4.59626	52.2	-	-	-	-	AZKU01	188	4635	4360	2013-12-19	2016-12-09	Contig	OARSA, CFSAN	SAMN02422696	GCA_000524825.1	-	-	-
Salmonella enterica subsp. enterica serovar Bovismorbificans str. Sal681	Salmonella enterica	enterica	Bovismorbificans	6,8,20	r,[i]	__		1430433	PRJNA230004	230004	Proteobacteria	Gammaproteobacteria	4.57403	52.2	-	-	-	-	AZLB01	116	4624	4346	2013-12-19	2016-12-09	Contig	OARSA, CFSAN	SAMN02422697	GCA_000524945.1	-	-	-
Salmonella enterica subsp. enterica serovar Bovismorbificans str. Sal682	Salmonella enterica	enterica	Bovismorbificans	6,8,20	r,[i]	__		1432048	PRJNA230004	230004	Proteobacteria	Gammaproteobacteria	4.84332	52.2	-	-	-	-	AZKQ02	84	4974	4704	2013-12-19	2016-12-09	Contig	OARSA, CFSAN	SAMN02422690	GCA_000524965.2	-	-	-
Salmonella enterica subsp. enterica serovar Bovismorbificans str. Sal683	Salmonella enterica	enterica	Bovismorbificans	6,8,20	r,[i]	__		1432047	PRJNA230004	230004	Proteobacteria	Gammaproteobacteria	4.57468	52.2	-	-	-	-	AZKP01	133	4663	4336	2013-12-19	2016-12-09	Contig	OARSA, CFSAN	SAMN02422689	GCA_000524725.1	-	-	-
Salmonella enterica subsp. enterica serovar Braenderup	Salmonella enterica	enterica	Braenderup	6,7,14	e,h	e,n,z15		149391	PRJNA242614	242614	Proteobacteria	Gammaproteobacteria	4.7032	52.3	-	-	-	-	LHKW01	157	4743	4499	2015-08-05	2016-12-14	Contig	FDA	SAMN03894288	GCA_001245025.1	-	-	-
Salmonella enterica subsp. enterica serovar Braenderup	Salmonella enterica	enterica	Braenderup	6,7,14	e,h	e,n,z15		149391	PRJNA242614	242614	Proteobacteria	Gammaproteobacteria	4.70734	52.2	-	-	-	-	LHLL01	38	4752	4521	2015-08-05	2016-12-14	Contig	FDA	SAMN03894307	GCA_001245445.1	-	-	-
Salmonella enterica subsp. enterica serovar Braenderup	Salmonella enterica	enterica	Braenderup	6,7,14	e,h	e,n,z15		149391	PRJNA242614	242614	Proteobacteria	Gammaproteobacteria	4.75575	52.2	-	-	-	-	JYYY01	118	4807	4565	2015-12-22	2016-12-17	Contig	FDA	SAMN02699328	GCA_001480345.1	-	-	-
Salmonella enterica subsp. enterica serovar Braenderup	Salmonella enterica	enterica	Braenderup	6,7,14	e,h	e,n,z15		149391	PRJNA242614	242614	Proteobacteria	Gammaproteobacteria	4.80599	52.1	-	-	-	-	JYZI01	88	4889	4644	2015-12-22	2016-12-17	Contig	FDA	SAMN02699338	GCA_001480425.1	-	-	-
Salmonella enterica subsp. enterica serovar Braenderup	Salmonella enterica	enterica	Braenderup	6,7,14	e,h	e,n,z15		149391	PRJNA186035	186035	Proteobacteria	Gammaproteobacteria	4.628	52.3	-	-	-	-	MLUS01	25	4455	4317	2016-10-24	2016-10-28	Contig	Center for Food Safety and Applied Nutrition	SAMN04962048	GCA_001833885.1	-	-	-
Salmonella enterica subsp. enterica serovar Braenderup	Salmonella enterica	enterica	Braenderup	6,7,14	e,h	e,n,z15		149391	PRJNA186035	186035	Proteobacteria	Gammaproteobacteria	4.7054	52.3	-	-	-	-	MLUT01	25	4558	4422	2016-10-24	2016-10-28	Contig	Center for Food Safety and Applied Nutrition	SAMN04962049	GCA_001833895.1	-	-	-
Salmonella enterica subsp. enterica serovar Braenderup str. ATCC BAA-664	Salmonella enterica	enterica	Braenderup	6,7,14	e,h	e,n,z15		930771	PRJNA60515	60515	Proteobacteria	Gammaproteobacteria	4.71186	52.1	-	-	-	-	AOZM01	75	4784	4525	2013-10-28	2016-11-23	Contig	FDA	SAMN01823710	GCA_000487335.1	-	-	24158624
Salmonella enterica subsp. enterica serovar Braenderup str. CFSAN000756	Salmonella enterica	enterica	Braenderup	6,7,14	e,h	e,n,z15		1182171	PRJNA162799	162799	Proteobacteria	Gammaproteobacteria	4.68963	52.3	-	-	-	-	APAP01	116	4795	4519	2013-10-28	2016-11-23	Contig	FDA	SAMN01805336	GCA_000487895.1	-	-	24158624
Salmonella enterica subsp. enterica serovar Brandenburg	Salmonella enterica	enterica	Brandenburg	4,[5] ,12	1,v	e,n,z15		149387	PRJNA242614	242614	Proteobacteria	Gammaproteobacteria	4.93742	52	-	-	-	-	LHHJ01	55	5005	4741	2015-08-05	2016-12-14	Contig	FDA	SAMN03894180	GCA_001242575.1	-	-	-
Salmonella enterica subsp. enterica serovar Brandenburg	Salmonella enterica	enterica	Brandenburg	4,[5] ,12	1,v	e,n,z15		149387	PRJNA242614	242614	Proteobacteria	Gammaproteobacteria	4.60921	52.2	-	-	-	-	LHJK01	49	4653	4399	2015-08-05	2016-12-14	Contig	FDA	SAMN03894246	GCA_001243855.1	-	-	-
Salmonella enterica subsp. enterica serovar Brandenburg	Salmonella enterica	enterica	Brandenburg	4,[5] ,12	1,v	e,n,z15		149387	PRJNA242614	242614	Proteobacteria	Gammaproteobacteria	4.73115	52.2	-	-	-	-	LHMR01	60	4812	4554	2015-08-05	2016-12-14	Contig	FDA	SAMN03894344	GCA_001246205.1	-	-	-
Salmonella enterica subsp. enterica serovar Brandenburg	Salmonella enterica	enterica	Brandenburg	4,[5] ,12	1,v	e,n,z15		149387	PRJNA242614	242614	Proteobacteria	Gammaproteobacteria	4.67031	52.2	-	-	-	-	JYYG01	49	4722	4474	2015-12-22	2016-12-17	Contig	FDA	SAMN02699310	GCA_001480545.1	-	-	-
Salmonella enterica subsp. enterica serovar Bredeney	Salmonella enterica	enterica	Bredeney	1,4,12,27	1,v	1,7		134047	PRJNA242614	242614	Proteobacteria	Gammaproteobacteria	4.69081	52.2	-	-	-	-	LIMK01	82	4758	4506	2015-08-20	2016-12-16	Contig	FDA	SAMN03894084	GCA_001271405.1	-	-	-
Salmonella enterica subsp. enterica serovar Bredeney	Salmonella enterica	enterica	Bredeney	1,4,12,27	1,v	1,7		134047	PRJNA242614	242614	Proteobacteria	Gammaproteobacteria	4.86577	51.9	-	-	-	-	JYTY01	129	5018	4736	2015-12-22	2016-12-17	Contig	FDA	SAMN02699199	GCA_001478645.1	-	-	-
Salmonella enterica subsp. enterica serovar Bredeney str. CFSAN001080	Salmonella enterica	enterica	Bredeney	1,4,12,27	1,v	1,7		1194154	PRJNA167391	167391	Proteobacteria	Gammaproteobacteria	4.60385	52.3	NZ_CP007533.1	CP007533.1	-	-	-	1	4659	4403	2014-04-04	2016-11-25	Complete Genome	FDA	SAMN01813431	GCA_000487775.2	-	-	24158624
Salmonella enterica subsp. enterica serovar Cerro	Salmonella enterica	enterica	Cerro	6,14,18	z4,z23	[1,5]		340188	PRJNA252640	252640	Proteobacteria	Gammaproteobacteria	4.60244	52.3	NZ_CP008925.1	CP008925.1	-	-	-	1	4640	4366	2017-01-10	2017-01-12	Complete Genome	Wuhan University	SAMN02910521	GCA_001941405.1	-	-	-
Salmonella enterica subsp. enterica serovar Cerro	Salmonella enterica	enterica	Cerro	6,14,18	z4,z23	[1,5]		340188	PRJNA263759	263759	Proteobacteria	Gammaproteobacteria	4.5156	52.3	-	-	-	-	LELI01	44	4537	4324	2015-06-30	2016-12-11	Scaffold	Shanghai Jiao Tong University	SAMN03256207	GCA_001043095.1	-	-	-
Salmonella enterica subsp. enterica serovar Cerro FSL R8-0235	Salmonella enterica	enterica	Cerro	6,14,18	z4,z23	[1,5]		1094506	PRJNA73959	73959	Proteobacteria	Gammaproteobacteria	4.67582	52.1	-	-	-	-	JMIJ01	126	4455	4410	2014-04-30	2014-06-04	Contig	Cornell University	SAMN01908570	GCA_000658985.1	-	-	24898914
Salmonella enterica subsp. enterica serovar Cerro str. 5569	Salmonella enterica	enterica	Cerro	6,14,18	z4,z23	[1,5]		1173805	PRJNA161337	161337	Proteobacteria	Gammaproteobacteria	4.62812	52.1	-	-	-	-	AYVH01	996	5041	4933	2013-12-10	2013-12-10	Contig	FDA	SAMN01813920	GCA_000505125.1	-	-	-
Salmonella enterica subsp. enterica serovar Cerro str. 818	Salmonella enterica	enterica	Cerro	6,14,18	z4,z23	[1,5]		1124928	PRJNA78409	78409	Proteobacteria	Gammaproteobacteria	4.73664	52.1	-	-	-	-	AOZJ01	78	4860	4580	2013-10-28	2016-11-23	Contig	FDA	SAMN01805334	GCA_000487275.1	-	-	24158624
Salmonella enterica subsp. enterica serovar Cerro str. CFSAN001587	Salmonella enterica	enterica	Cerro	6,14,18	z4,z23	[1,5]		1410918	PRJNA224209	224209	Proteobacteria	Gammaproteobacteria	4.69913	52.1	-	-	-	-	AYVG01	71	4812	4533	2013-12-10	2016-11-24	Contig	FDA	SAMN02383557	GCA_000505145.1	-	-	-
Salmonella enterica subsp. enterica serovar Cerro str. CFSAN001588	Salmonella enterica	enterica	Cerro	6,14,18	z4,z23	[1,5]		1410916	PRJNA224206	224206	Proteobacteria	Gammaproteobacteria	4.76824	52.169	NZ_CP012833.1	CP012833.1	NZ_CP012834.1,NZ_CP012835.1	CP012834.1,CP012835.1	-	3	4889	4588	2015-10-06	2016-11-28	Complete Genome	FDA	SAMN02383555	GCA_000505365.2	-	-	26823571
Salmonella enterica subsp. enterica serovar Cerro str. CFSAN001589	Salmonella enterica	enterica	Cerro	6,14,18	z4,z23	[1,5]		1410919	PRJNA224210	224210	Proteobacteria	Gammaproteobacteria	4.70109	52.1	-	-	-	-	AYVE01	65	4816	4536	2013-12-10	2016-11-24	Contig	FDA	SAMN02383558	GCA_000505385.1	-	-	-
Salmonella enterica subsp. enterica serovar Cerro str. CFSAN001590	Salmonella enterica	enterica	Cerro	6,14,18	z4,z23	[1,5]		1410920	PRJNA224211	224211	Proteobacteria	Gammaproteobacteria	4.69943	52.1	-	-	-	-	AYVD01	74	4813	4536	2013-12-10	2016-11-24	Contig	FDA	SAMN02383559	GCA_000505165.1	-	-	-
Salmonella enterica subsp. enterica serovar Cerro str. CFSAN001669	Salmonella enterica	enterica	Cerro	6,14,18	z4,z23	[1,5]		1410921	PRJNA224212	224212	Proteobacteria	Gammaproteobacteria	4.68299	52.2	-	-	-	-	AYVC01	97	4795	4507	2013-12-10	2016-11-24	Contig	FDA	SAMN02383560	GCA_000505185.1	-	-	-
Salmonella enterica subsp. enterica serovar Cerro str. CFSAN001670	Salmonella enterica	enterica	Cerro	6,14,18	z4,z23	[1,5]		1410922	PRJNA224214	224214	Proteobacteria	Gammaproteobacteria	4.69198	52.1	-	-	-	-	AYVB01	75	4806	4523	2013-12-10	2016-11-24	Contig	FDA	SAMN02383561	GCA_000505405.1	-	-	-
Salmonella enterica subsp. enterica serovar Cerro str. CFSAN001671	Salmonella enterica	enterica	Cerro	6,14,18	z4,z23	[1,5]		1410923	PRJNA224215	224215	Proteobacteria	Gammaproteobacteria	4.69698	52.1	-	-	-	-	AYVA01	76	4811	4543	2013-12-10	2016-11-23	Contig	FDA	SAMN02383562	GCA_000505205.1	-	-	-
Salmonella enterica subsp. enterica serovar Cerro str. CFSAN001673	Salmonella enterica	enterica	Cerro	6,14,18	z4,z23	[1,5]		1410924	PRJNA224216	224216	Proteobacteria	Gammaproteobacteria	4.69043	52.1	-	-	-	-	AYUZ01	79	4804	4514	2013-12-10	2016-11-24	Contig	FDA	SAMN02383563	GCA_000505225.1	-	-	-
Salmonella enterica subsp. enterica serovar Cerro str. CFSAN001674	Salmonella enterica	enterica	Cerro	6,14,18	z4,z23	[1,5]		1410917	PRJNA224207	224207	Proteobacteria	Gammaproteobacteria	4.69452	52.1	-	-	-	-	AYUY01	90	4807	4514	2013-12-10	2016-11-24	Contig	FDA	SAMN02383556	GCA_000505425.1	-	-	-
Salmonella enterica subsp. enterica serovar Cerro str. CFSAN001679	Salmonella enterica	enterica	Cerro	6,14,18	z4,z23	[1,5]		1410925	PRJNA224217	224217	Proteobacteria	Gammaproteobacteria	4.67487	52.1	-	-	-	-	AYUX01	102	4773	4474	2013-12-10	2016-11-24	Contig	FDA	SAMN02383564	GCA_000505245.1	-	-	-
Salmonella enterica subsp. enterica serovar Cerro str. CFSAN001680	Salmonella enterica	enterica	Cerro	6,14,18	z4,z23	[1,5]		1410926	PRJNA224218	224218	Proteobacteria	Gammaproteobacteria	4.68913	52.1	-	-	-	-	AYUW01	86	4789	4506	2013-12-10	2016-11-24	Contig	FDA	SAMN02383565	GCA_000505265.1	-	-	-
Salmonella enterica subsp. enterica serovar Cerro str. CFSAN001681	Salmonella enterica	enterica	Cerro	6,14,18	z4,z23	[1,5]		1410927	PRJNA224219	224219	Proteobacteria	Gammaproteobacteria	4.68559	52.1	-	-	-	-	AYUV01	82	4773	4504	2013-12-10	2016-11-24	Contig	FDA	SAMN02383566	GCA_000505285.1	-	-	-
Salmonella enterica subsp. enterica serovar Cerro str. CFSAN001690	Salmonella enterica	enterica	Cerro	6,14,18	z4,z23	[1,5]		1410928	PRJNA224220	224220	Proteobacteria	Gammaproteobacteria	4.71297	52.1	-	-	-	-	AYUU01	65	4819	4558	2013-12-10	2016-11-24	Contig	FDA	SAMN02383567	GCA_000505305.1	-	-	-
Salmonella enterica subsp. enterica serovar Cerro str. CFSAN001691	Salmonella enterica	enterica	Cerro	6,14,18	z4,z23	[1,5]		1410929	PRJNA224221	224221	Proteobacteria	Gammaproteobacteria	4.71253	52.1	-	-	-	-	AYUT01	68	4828	4553	2013-12-10	2016-11-24	Contig	FDA	SAMN02383568	GCA_000505445.1	-	-	-
Salmonella enterica subsp. enterica serovar Cerro str. CFSAN001692	Salmonella enterica	enterica	Cerro	6,14,18	z4,z23	[1,5]		1410930	PRJNA224222	224222	Proteobacteria	Gammaproteobacteria	4.70594	52.1	-	-	-	-	AYUS01	76	4815	4536	2013-12-10	2016-11-24	Contig	FDA	SAMN02383569	GCA_000505325.1	-	-	-
Salmonella enterica subsp. enterica serovar Cerro str. CFSAN001697	Salmonella enterica	enterica	Cerro	6,14,18	z4,z23	[1,5]		1410931	PRJNA224223	224223	Proteobacteria	Gammaproteobacteria	4.71137	52.1	-	-	-	-	AYUR01	81	4821	4545	2013-12-10	2016-11-24	Contig	FDA	SAMN02383570	GCA_000505345.1	-	-	-
Salmonella enterica subsp. enterica serovar Chester str. ATCC 11997	Salmonella enterica	enterica	Chester	1,4,[5],12	e,h	e,n,x		941190	PRJNA61435	61435	Proteobacteria	Gammaproteobacteria	4.66092	52.2	NZ_CP019178.1	CP019178.1	-	-	-	1	4701	4416	2017-01-17	2017-01-19	Complete Genome	FDA	SAMN01823711	GCA_000487255.2	-	-	24158624
Salmonella enterica subsp. enterica serovar Choleraesuis	Salmonella enterica	enterica	Choleraesuis	6,7	c	1,5		119912	PRJNA245852	245852	Proteobacteria	Gammaproteobacteria	4.75159	52.2	NZ_CP007639.1	CP007639.1	-	-	-	1	4892	4499	2014-08-21	2016-11-25	Complete Genome	Yangzhou University	SAMN02741042	GCA_000742815.1	-	-	25301657
Salmonella enterica subsp. enterica serovar Choleraesuis str. 0006	Salmonella enterica	enterica	Choleraesuis	6,7	c	1,5		997330	PRJNA63677	63677	Proteobacteria	Gammaproteobacteria	4.65507	52.2	-	-	-	-	AOZL01	158	4191	4105	2013-10-28	2013-12-05	Contig	FDA	SAMN01823749	GCA_000487315.1	-	-	24158624
Salmonella enterica subsp. enterica serovar Choleraesuis str. ATCC 10708	Salmonella enterica	enterica	Choleraesuis	6,7	c	1,5		938142	PRJNA61355	61355	Proteobacteria	Gammaproteobacteria	4.94344	52.0988	NZ_CP012344.1	CP012344.1	NZ_CP012345.1	CP012345.1	-	2	5065	4747	2015-08-12	2016-11-28	Complete Genome	FDA	SAMN01823712	GCA_000487295.2	-	-	26798102
Salmonella enterica subsp. enterica serovar Choleraesuis str. SC-B67	Salmonella enterica	enterica	Choleraesuis	6,7	c	1,5		321314	PRJNA9618	9618	Proteobacteria	Gammaproteobacteria	4.944	52.1737	NC_006905.1	AE017220.1	NC_006855.1,NC_006856.1	AY509003.1,AY509004.1	-	3	5163	4685	2005-04-01	2016-11-28	Complete Genome	Chang Gung Genomic Medical Center, Chang Gung Memorial Hospital	SAMN02603109	GCA_000008105.1	-	-	15781495
Salmonella enterica subsp. enterica serovar Choleraesuis str. SCSA50	Salmonella enterica	enterica	Choleraesuis	6,7	c	1,5		904139	PRJNA53347	53347	Proteobacteria	Gammaproteobacteria	4.78994	52.199	NZ_CM001062.1	CM001062.1	NZ_CM001063.1	CM001063.1	AEJH01	2	4952	4548	2011-02-01	2016-11-24	Chromosome	Ark Genomics	SAMN02415256	GCA_000187565.1	-	-	21478351
Salmonella enterica subsp. enterica serovar Crossness str. 1422-74	Salmonella enterica	enterica	Crossness	67	r	1,2		1242090	PRJNA177207	177207	Proteobacteria	Gammaproteobacteria	4.84747	52.2	-	CP019408.1	-	-	-	1	4894	4615	2017-01-30	2017-01-30	Complete Genome	Laboratory for Foodnorne Zoonoses	SAMN04160812	GCA_001975245.1	-	-	-
Salmonella enterica subsp. enterica serovar Cubana str. 76814	Salmonella enterica	enterica	Cubana	1,13,23	z29	__		1192560	PRJNA168677	168677	Proteobacteria	Gammaproteobacteria	4.91897	52.2	-	-	-	-	AZGR01	144	4959	4711	2013-12-09	2016-12-16	Scaffold	The Genome Institute	SAMN02472116	GCA_000504705.2	-	-	24459266
Salmonella enterica subsp. enterica serovar Cubana str. 76814	Salmonella enterica	enterica	Cubana	1,13,23	z29	__		1192560	PRJNA226626	226626	Proteobacteria	Gammaproteobacteria	4.92731	52.2	-	-	-	-	AYUE01	169	4991	4741	2013-12-10	2016-11-24	Scaffold	University of California	SAMN02471687	GCA_000505845.2	-	-	-
Salmonella enterica subsp. enterica serovar Cubana str. CFSAN001083	Salmonella enterica	enterica	Cubana	1,13,23	z29	__		1194157	PRJNA167394	167394	Proteobacteria	Gammaproteobacteria	4.82403	52.2	-	-	-	-	APAG01	930	5309	4524	2013-10-28	2016-11-23	Contig	FDA	SAMN01813432	GCA_000487715.1	-	-	24158624
Salmonella enterica subsp. enterica serovar Cubana str. CFSAN002050	Salmonella enterica	enterica	Cubana	1,13,23	z29	__		1271863	PRJNA184141	184141	Proteobacteria	Gammaproteobacteria	5.26701	51.8899	NC_021818.1	CP006055.1	NC_021819.1,NC_021845.1	CP006057.1,CP006056.1	-	3	5415	5118	2013-07-16	2016-11-28	Complete Genome	FDA	SAMN01832088	GCA_000430125.1	-	-	25359917
Salmonella enterica subsp. enterica serovar Cubana str. CVM42234	Salmonella enterica	enterica	Cubana	1,13,23	z29	__		1314885	PRJNA196159	196159	Proteobacteria	Gammaproteobacteria	4.97435	52.2	-	-	-	-	ATEU01	97	5096	4826	2013-11-27	2016-11-24	Contig	FDA	SAMN02053837	GCA_000500025.1	-	-	24459266
Salmonella enterica subsp. enterica serovar Derby	Salmonella enterica	enterica	Derby	1,4,[5],12	f,g	[1,2]		28144	PRJNA242614	242614	Proteobacteria	Gammaproteobacteria	4.78645	52	-	-	-	-	LHHE01	160	4868	4592	2015-08-05	2016-12-14	Contig	FDA	SAMN03894175	GCA_001242475.1	-	-	-
Salmonella enterica subsp. enterica serovar Derby	Salmonella enterica	enterica	Derby	1,4,[5],12	f,g	[1,2]		28144	PRJNA242614	242614	Proteobacteria	Gammaproteobacteria	4.94197	52	-	-	-	-	LHKH01	89	5030	4763	2015-08-05	2016-12-14	Contig	FDA	SAMN03894272	GCA_001244515.1	-	-	-
Salmonella enterica subsp. enterica serovar Derby	Salmonella enterica	enterica	Derby	1,4,[5],12	f,g	[1,2]		28144	PRJNA242614	242614	Proteobacteria	Gammaproteobacteria	4.90332	52	-	-	-	-	LHKI01	228	4997	4726	2015-08-05	2016-12-14	Contig	FDA	SAMN03894273	GCA_001244725.1	-	-	-
Salmonella enterica subsp. enterica serovar Derby	Salmonella enterica	enterica	Derby	1,4,[5],12	f,g	[1,2]		28144	PRJNA242614	242614	Proteobacteria	Gammaproteobacteria	4.94176	52	-	-	-	-	LHNP01	100	5055	4785	2015-08-05	2016-12-14	Contig	FDA	SAMN03894371	GCA_001246825.1	-	-	-
Salmonella enterica subsp. enterica serovar Derby	Salmonella enterica	enterica	Derby	1,4,[5],12	f,g	[1,2]		28144	PRJNA242614	242614	Proteobacteria	Gammaproteobacteria	4.80892	52.1	-	-	-	-	LHJB01	74	4865	4615	2015-08-05	2016-12-15	Contig	FDA	SAMN03894235	GCA_001262435.1	-	-	-
Salmonella enterica subsp. enterica serovar Derby	Salmonella enterica	enterica	Derby	1,4,[5],12	f,g	[1,2]		28144	PRJNA242614	242614	Proteobacteria	Gammaproteobacteria	4.78147	52.1	-	-	-	-	JYUV01	116	4879	4602	2015-12-22	2016-12-16	Contig	FDA	SAMN02699222	GCA_001478025.1	-	-	-
Salmonella enterica subsp. enterica serovar Derby	Salmonella enterica	enterica	Derby	1,4,[5],12	f,g	[1,2]		28144	PRJNA242614	242614	Proteobacteria	Gammaproteobacteria	5.03812	52.1	-	-	-	-	JYVB01	171	5196	4882	2015-12-22	2016-12-17	Contig	FDA	SAMN02699228	GCA_001478085.1	-	-	-
Salmonella enterica subsp. enterica serovar Derby	Salmonella enterica	enterica	Derby	1,4,[5],12	f,g	[1,2]		28144	PRJNA242614	242614	Proteobacteria	Gammaproteobacteria	4.88395	52.1	-	-	-	-	JYYM01	53	4961	4702	2015-12-22	2016-12-17	Contig	FDA	SAMN02699316	GCA_001478465.1	-	-	-
Salmonella enterica subsp. enterica serovar Derby	Salmonella enterica	enterica	Derby	1,4,[5],12	f,g	[1,2]		28144	PRJNA242614	242614	Proteobacteria	Gammaproteobacteria	4.91676	52	-	-	-	-	JZAE01	64	5003	4746	2015-12-22	2016-12-17	Contig	FDA	SAMN02699360	GCA_001481215.1	-	-	-
Salmonella enterica subsp. enterica serovar Derby	Salmonella enterica	enterica	Derby	1,4,[5],12	f,g	[1,2]		28144	PRJNA296856	296856	Proteobacteria	Gammaproteobacteria	5.0966	51.8	-	-	-	-	LKIX01	97	5215	4893	2016-04-07	2016-12-20	Contig	Texas Tech University	SAMN04110125	GCA_001613945.1	-	-	-
Salmonella enterica subsp. enterica serovar Derby	Salmonella enterica	enterica	Derby	1,4,[5],12	f,g	[1,2]		28144	PRJNA296856	296856	Proteobacteria	Gammaproteobacteria	4.83871	52.1	-	-	-	-	LKIY01	62	4922	4644	2016-04-07	2016-12-21	Contig	Texas Tech University	SAMN04110126	GCA_001613955.1	-	-	-
Salmonella enterica subsp. enterica serovar Derby	Salmonella enterica	enterica	Derby	1,4,[5],12	f,g	[1,2]		28144	PRJNA270707	270707	Proteobacteria	Gammaproteobacteria	4.82079	52.1	-	-	-	-	LAZB01	29	4927	4649	2015-06-26	2016-12-11	Scaffold	ANSES	SAMN03268412	GCA_001040825.1	-	-	26227607
Salmonella enterica subsp. enterica serovar Derby	Salmonella enterica	enterica	Derby	1,4,[5],12	f,g	[1,2]		28144	PRJNA296856	296856	Proteobacteria	Gammaproteobacteria	5.03689	51.8	-	-	-	-	LNCZ01	138	5214	4843	2015-12-18	2016-12-16	Scaffold	Texas Tech University	SAMN04110135	GCA_001475515.1	-	-	-
Salmonella enterica subsp. enterica serovar Derby str. 626	Salmonella enterica	enterica	Derby	1,4,[5],12	f,g	[1,2]		1124929	PRJNA78403	78403	Proteobacteria	Gammaproteobacteria	4.80655	52	-	-	-	-	AOZH01	261	5024	4453	2013-10-28	2016-11-23	Contig	FDA	SAMN01813422	GCA_000487235.1	-	-	24158624
Salmonella enterica subsp. enterica serovar Djakarta str. S-1087	Salmonella enterica	enterica	Djakarta	48	z4,z24	__		1242091	PRJNA177208	177208	Proteobacteria	Gammaproteobacteria	4.66886	52.3	-	CP019409.1	-	-	-	1	4704	4386	2017-01-30	2017-01-30	Complete Genome	Laboratory for Foodborne Zoonoses	SAMN04160823	GCA_001975365.1	-	-	-
Salmonella enterica subsp. enterica serovar Dublin	Salmonella enterica	enterica	Dublin	1,9,12,[Vi]	g,p	__		98360	PRJNA41465	41465	Proteobacteria	Gammaproteobacteria	4.8693	52.1	-	-	-	-	AHUK01	98	5026	4627	2013-02-01	2017-02-10	Contig	FDA	SAMN00811271	GCA_000336035.1	-	-	23383127
Salmonella enterica subsp. enterica serovar Dublin	Salmonella enterica	enterica	Dublin	1,9,12,[Vi]	g,p	__		98360	PRJNA242614	242614	Proteobacteria	Gammaproteobacteria	4.96435	52.1	-	-	-	-	LHHP01	61	5123	4804	2015-08-05	2016-12-14	Contig	FDA	SAMN03894186	GCA_001242765.1	-	-	-
Salmonella enterica subsp. enterica serovar Dublin	Salmonella enterica	enterica	Dublin	1,9,12,[Vi]	g,p	__		98360	PRJNA242614	242614	Proteobacteria	Gammaproteobacteria	4.96762	52.1	-	-	-	-	LHLY01	69	5122	4804	2015-08-05	2016-12-14	Contig	FDA	SAMN03894323	GCA_001245745.1	-	-	-
Salmonella enterica subsp. enterica serovar Dublin	Salmonella enterica	enterica	Dublin	1,9,12,[Vi]	g,p	__		98360	PRJNA242614	242614	Proteobacteria	Gammaproteobacteria	4.97917	52.1	-	-	-	-	LHMB01	80	5141	4821	2015-08-05	2016-12-14	Contig	FDA	SAMN03894326	GCA_001245835.1	-	-	-
Salmonella enterica subsp. enterica serovar Dublin	Salmonella enterica	enterica	Dublin	1,9,12,[Vi]	g,p	__		98360	PRJNA242614	242614	Proteobacteria	Gammaproteobacteria	4.9159	52.1	-	-	-	-	LHMP01	50	5058	4746	2015-08-05	2016-12-14	Contig	FDA	SAMN03894342	GCA_001246165.1	-	-	-
Salmonella enterica subsp. enterica serovar Dublin	Salmonella enterica	enterica	Dublin	1,9,12,[Vi]	g,p	__		98360	PRJNA242614	242614	Proteobacteria	Gammaproteobacteria	4.97941	52.1	-	-	-	-	LHOE01	51	5129	4816	2015-08-05	2016-12-14	Contig	FDA	SAMN03894389	GCA_001247195.1	-	-	-
Salmonella enterica subsp. enterica serovar Dublin	Salmonella enterica	enterica	Dublin	1,9,12,[Vi]	g,p	__		98360	PRJNA242614	242614	Proteobacteria	Gammaproteobacteria	5.08227	51.9	-	-	-	-	JYYN01	122	5273	4918	2015-12-22	2016-12-17	Contig	FDA	SAMN02699317	GCA_001480245.1	-	-	-
Salmonella enterica subsp. enterica serovar Dublin	Salmonella enterica	enterica	Dublin	1,9,12,[Vi]	g,p	__		98360	PRJNA242614	242614	Proteobacteria	Gammaproteobacteria	4.85377	52.1	-	-	-	-	JYYV01	66	4976	4664	2015-12-22	2016-12-17	Contig	FDA	SAMN02699325	GCA_001480305.1	-	-	-
Salmonella enterica subsp. enterica serovar Dublin	Salmonella enterica	enterica	Dublin	1,9,12,[Vi]	g,p	__		98360	PRJNA242614	242614	Proteobacteria	Gammaproteobacteria	4.97764	52.1	-	-	-	-	JZAG01	68	5137	4812	2015-12-22	2016-12-17	Contig	FDA	SAMN02699362	GCA_001480725.1	-	-	-
Salmonella enterica subsp. enterica serovar Dublin	Salmonella enterica	enterica	Dublin	1,9,12,[Vi]	g,p	__		98360	PRJNA242614	242614	Proteobacteria	Gammaproteobacteria	4.95609	52.1	-	-	-	-	JZAD01	55	5103	4790	2015-12-22	2016-12-17	Contig	FDA	SAMN02699359	GCA_001481195.1	-	-	-
Salmonella enterica subsp. enterica serovar Dublin	Salmonella enterica	enterica	Dublin	1,9,12,[Vi]	g,p	__		98360	PRJNA308370	308370	Proteobacteria	Gammaproteobacteria	4.96289	52.1	-	-	-	-	MODR01	81	5103	4799	2017-01-18	2017-01-20	Contig	Cornell University	SAMN04394806	GCA_001954705.1	-	-	-
Salmonella enterica subsp. enterica serovar Dublin	Salmonella enterica	enterica	Dublin	1,9,12,[Vi]	g,p	__		98360	PRJNA308370	308370	Proteobacteria	Gammaproteobacteria	4.97042	52.1	-	-	-	-	MODP01	88	5107	4792	2017-01-18	2017-01-20	Contig	Cornell University	SAMN04394794	GCA_001954735.1	-	-	-
Salmonella enterica subsp. enterica serovar Dublin	Salmonella enterica	enterica	Dublin	1,9,12,[Vi]	g,p	__		98360	PRJNA308370	308370	Proteobacteria	Gammaproteobacteria	4.97209	52.1	-	-	-	-	MODQ01	82	5123	4808	2017-01-18	2017-01-20	Contig	Cornell University	SAMN04394889	GCA_001954745.1	-	-	-
Salmonella enterica subsp. enterica serovar Dublin	Salmonella enterica	enterica	Dublin	1,9,12,[Vi]	g,p	__		98360	PRJNA308370	308370	Proteobacteria	Gammaproteobacteria	4.98673	52.1	-	-	-	-	MODM01	80	5140	4832	2017-01-18	2017-01-20	Contig	Cornell University	SAMN04394862	GCA_001954905.1	-	-	-
Salmonella enterica subsp. enterica serovar Dublin	Salmonella enterica	enterica	Dublin	1,9,12,[Vi]	g,p	__		98360	PRJNA308370	308370	Proteobacteria	Gammaproteobacteria	5.02308	51.8	-	-	-	-	MODN01	74	5188	4877	2017-01-18	2017-01-20	Contig	Cornell University	SAMN04394902	GCA_001954925.1	-	-	-
Salmonella enterica subsp. enterica serovar Dublin	Salmonella enterica	enterica	Dublin	1,9,12,[Vi]	g,p	__		98360	PRJNA308370	308370	Proteobacteria	Gammaproteobacteria	4.97952	52.1	-	-	-	-	MODO01	75	5121	4814	2017-01-18	2017-01-20	Contig	Cornell University	SAMN04394793	GCA_001954935.1	-	-	-
Salmonella enterica subsp. enterica serovar Dublin	Salmonella enterica	enterica	Dublin	1,9,12,[Vi]	g,p	__		98360	PRJNA308370	308370	Proteobacteria	Gammaproteobacteria	4.96212	52.1	-	-	-	-	MODL01	80	5112	4797	2017-01-18	2017-01-20	Contig	Cornell University	SAMN04394920	GCA_001954975.1	-	-	-
Salmonella enterica subsp. enterica serovar Dublin	Salmonella enterica	enterica	Dublin	1,9,12,[Vi]	g,p	__		98360	PRJNA308370	308370	Proteobacteria	Gammaproteobacteria	4.9704	52.1	-	-	-	-	MODK01	73	5116	4795	2017-01-18	2017-01-20	Contig	Cornell University	SAMN04394802	GCA_001954985.1	-	-	-
Salmonella enterica subsp. enterica serovar Dublin	Salmonella enterica	enterica	Dublin	1,9,12,[Vi]	g,p	__		98360	PRJNA308370	308370	Proteobacteria	Gammaproteobacteria	4.97696	52.1	-	-	-	-	MODJ01	83	5126	4800	2017-01-18	2017-01-20	Contig	Cornell University	SAMN04394765	GCA_001954995.1	-	-	-
Salmonella enterica subsp. enterica serovar Dublin	Salmonella enterica	enterica	Dublin	1,9,12,[Vi]	g,p	__		98360	PRJEB5985	242819	Proteobacteria	Gammaproteobacteria	4.81404	52.2	-	LK931502.1	-	-	-	1	4505	4301	2014-06-30	2014-11-01	Chromosome	WTSI	SAMEA724381	GCA_000953175.1	-	-	-
Salmonella enterica subsp. enterica serovar Dublin str. ATCC 39184	Salmonella enterica	enterica	Dublin	1,9,12,[Vi]	g,p	__		687860	PRJNA41463	41463	Proteobacteria	Gammaproteobacteria	4.91714	52.1454	NZ_CP019179.1	CP019179.1	NZ_CP019180.1	CP019180.1	-	2	5012	4672	2017-01-17	2017-01-19	Complete Genome	FDA	SAMN01041081	GCA_001953035.1	-	-	-
Salmonella enterica subsp. enterica serovar Dublin str. CT_02021853	Salmonella enterica	enterica	Dublin	1,9,12,[Vi]	g,p	__		439851	PRJNA19467	19467	Proteobacteria	Gammaproteobacteria	4.91746	52.1454	NC_011205.1	CP001144.1	NC_011204.1	CP001143.1	-	2	5050	4718	2008-09-04	2016-11-25	Complete Genome	TIGR	SAMN02604065	GCA_000020925.1	-	-	21602358
Salmonella enterica subsp. enterica serovar Dublin str. DG22	Salmonella enterica	enterica	Dublin	1,9,12,[Vi]	g,p	__		1192689	PRJNA168720	168720	Proteobacteria	Gammaproteobacteria	5.05049	51.9	-	-	-	-	ATFR01	145	5174	4868	2013-06-25	2016-12-16	Scaffold	The Genome Institute	SAMN02415293	GCA_000414745.2	-	-	-
Salmonella enterica subsp. enterica serovar Dublin str. SA20093032	Salmonella enterica	enterica	Dublin	1,9,12,[Vi]	g,p	__		1242092	PRJNA177209	177209	Proteobacteria	Gammaproteobacteria	4.91423	52.1	-	-	-	-	LHSQ01	13	4801	4542	2015-11-27	2016-11-07	Contig	Laboratory for Foodborne Zoonoses	SAMN03468238	GCA_001448615.1	-	-	26941156
Salmonella enterica subsp. enterica serovar Dublin str. SD3246	Salmonella enterica	enterica	Dublin	1,9,12,[Vi]	g,p	__		909945	PRJNA56085	56085	Proteobacteria	Gammaproteobacteria	4.91746	52.1454	NZ_CM001151.1	CM001151.1	NZ_CM001152.1	CM001152.1	AEUK01	2	5051	4696	2011-03-07	2016-11-23	Chromosome	Ark Genomics	SAMN02415257	GCA_000192085.1	-	-	21478351
Salmonella enterica subsp. enterica serovar Dublin str. SL1438	Salmonella enterica	enterica	Dublin	1,9,12,[Vi]	g,p	__		687915	PRJNA41463	41463	Proteobacteria	Gammaproteobacteria	4.87209	52.1	-	-	-	-	AHUJ01	52	5013	4672	2013-02-01	2016-11-23	Contig	FDA	SAMN00811269	GCA_000336015.1	-	-	23383127
Salmonella enterica subsp. enterica serovar Dublin str. UC16	Salmonella enterica	enterica	Dublin	1,9,12,[Vi]	g,p	__		1192688	PRJNA168719	168719	Proteobacteria	Gammaproteobacteria	4.85203	52.1	-	-	-	-	APMR01	133	4939	4655	2013-03-27	2016-12-16	Scaffold	The Genome Institute	SAMN02415292	GCA_000353305.2	-	-	-
Salmonella enterica subsp. enterica serovar Eastbourne str. CFSAN001084	Salmonella enterica	enterica	Eastbourne	1,9,12	e,h	1,5		1194158	PRJNA167395	167395	Proteobacteria	Gammaproteobacteria	4.53065	52.4	-	-	-	-	APAF01	418	4673	4318	2013-10-28	2016-11-23	Contig	FDA	SAMN01813433	GCA_000487695.1	-	-	24158624
Salmonella enterica subsp. enterica serovar Enteritidis	Salmonella enterica	enterica	Enteritidis	1,9,12	g,m	__		149539	PRJNA241513	241513	Proteobacteria	Gammaproteobacteria	4.7383	52.1975	NZ_CP007507.1	CP007507.1	NZ_CP007508.1	CP007508.1	-	2	4832	4562	2014-04-04	2016-11-25	Complete Genome	University of Pittsburgh	SAMN02712059	GCA_000612325.1	-	-	-
Salmonella enterica subsp. enterica serovar Enteritidis	Salmonella enterica	enterica	Enteritidis	1,9,12	g,m	__		149539	PRJNA256209	256209	Proteobacteria	Gammaproteobacteria	4.71094	52.2	NZ_CP009089.1	CP009089.1	-	-	-	1	4801	4521	2014-09-09	2016-11-25	Complete Genome	Canadian Food Inspection Agency	SAMN02941163	GCA_000750215.1	-	-	25156331
Salmonella enterica subsp. enterica serovar Enteritidis	Salmonella enterica	enterica	Enteritidis	1,9,12	g,m	__		149539	PRJNA256209	256209	Proteobacteria	Gammaproteobacteria	4.66728	52.2	NZ_CP009090.1	CP009090.1	-	-	-	1	4745	4476	2014-09-09	2016-11-25	Complete Genome	Canadian Food Inspection Agency	SAMN02941164	GCA_000750255.1	-	-	-
Salmonella enterica subsp. enterica serovar Enteritidis	Salmonella enterica	enterica	Enteritidis	1,9,12	g,m	__		149539	PRJNA256209	256209	Proteobacteria	Gammaproteobacteria	4.67126	52.1	NZ_CP009091.1	CP009091.1	-	-	-	1	4763	4464	2014-09-09	2016-11-25	Complete Genome	Canadian Food Inspection Agency	SAMN02941165	GCA_000750295.1	-	-	25156331
Salmonella enterica subsp. enterica serovar Enteritidis	Salmonella enterica	enterica	Enteritidis	1,9,12	g,m	__		149539	PRJNA256209	256209	Proteobacteria	Gammaproteobacteria	4.70989	52.2	NZ_CP009092.1	CP009092.1	-	-	-	1	4799	4533	2014-09-09	2016-11-25	Complete Genome	Canadian Food Inspection Agency	SAMN02941166	GCA_000750335.1	-	-	25156331
Salmonella enterica subsp. enterica serovar Enteritidis	Salmonella enterica	enterica	Enteritidis	1,9,12	g,m	__		149539	PRJNA256209	256209	Proteobacteria	Gammaproteobacteria	4.70274	52.2	NZ_CP009093.1	CP009093.1	-	-	-	1	4789	4504	2014-09-09	2016-11-25	Complete Genome	Canadian Food Inspection Agency	SAMN02941167	GCA_000750375.1	-	-	-
Salmonella enterica subsp. enterica serovar Enteritidis	Salmonella enterica	enterica	Enteritidis	1,9,12	g,m	__		149539	PRJNA256209	256209	Proteobacteria	Gammaproteobacteria	4.67913	52.2	NZ_CP009085.2	CP009085.2	-	-	-	1	4752	4497	2014-09-09	2016-11-25	Complete Genome	Canadian Food Inspection Agency	SAMN02937349	GCA_000750395.2	-	-	-
Salmonella enterica subsp. enterica serovar Enteritidis	Salmonella enterica	enterica	Enteritidis	1,9,12	g,m	__		149539	PRJNA256209	256209	Proteobacteria	Gammaproteobacteria	4.67913	52.2	NZ_CP009084.2	CP009084.2	-	-	-	1	4753	4500	2014-09-09	2016-11-25	Complete Genome	Canadian Food Inspection Agency	SAMN02937348	GCA_000750415.2	-	-	-
Salmonella enterica subsp. enterica serovar Enteritidis	Salmonella enterica	enterica	Enteritidis	1,9,12	g,m	__		149539	PRJNA256209	256209	Proteobacteria	Gammaproteobacteria	4.67838	52.2	NZ_CP009086.1	CP009086.1	-	-	-	1	4755	4501	2014-09-09	2016-11-25	Complete Genome	Canadian Food Inspection Agency	SAMN02937350	GCA_000750435.1	-	-	25156331
Salmonella enterica subsp. enterica serovar Enteritidis	Salmonella enterica	enterica	Enteritidis	1,9,12	g,m	__		149539	PRJNA256209	256209	Proteobacteria	Gammaproteobacteria	4.67857	52.2	NZ_CP009087.1	CP009087.1	-	-	-	1	4753	4499	2014-09-09	2016-11-25	Complete Genome	Canadian Food Inspection Agency	SAMN02937351	GCA_000750455.1	-	-	25156331
Salmonella enterica subsp. enterica serovar Enteritidis	Salmonella enterica	enterica	Enteritidis	1,9,12	g,m	__		149539	PRJNA256209	256209	Proteobacteria	Gammaproteobacteria	4.67891	52.2	NZ_CP009083.1	CP009083.1	-	-	-	1	4756	4503	2014-09-09	2016-11-25	Complete Genome	Canadian Food Inspection Agency	SAMN02937347	GCA_000750475.1	-	-	25156331
Salmonella enterica subsp. enterica serovar Enteritidis	Salmonella enterica	enterica	Enteritidis	1,9,12	g,m	__		149539	PRJNA256209	256209	Proteobacteria	Gammaproteobacteria	4.67762	52.2	NZ_CP009088.1	CP009088.1	-	-	-	1	4760	4452	2014-09-09	2016-11-25	Complete Genome	Canadian Food Inspection Agency	SAMN02937352	GCA_000750495.1	-	-	25156331
Salmonella enterica subsp. enterica serovar Enteritidis	Salmonella enterica	enterica	Enteritidis	1,9,12	g,m	__		149539	PRJNA244356	244356	Proteobacteria	Gammaproteobacteria	4.7383	52.1975	NZ_CP008928.1	CP008928.1	NZ_CP008927.1	CP008927.1	-	2	4832	4575	2014-09-12	2016-11-28	Complete Genome	Los Alamos National Laboratory	SAMN02904629	GCA_000754375.1	-	-	25342692
Salmonella enterica subsp. enterica serovar Enteritidis	Salmonella enterica	enterica	Enteritidis	1,9,12	g,m	__		149539	PRJNA280705	280705	Proteobacteria	Gammaproteobacteria	4.67837	52.2	NZ_CP011790.1	CP011790.1	-	-	-	1	4754	4427	2015-07-22	2016-11-25	Complete Genome	Pennsylvania State University	SAMN03465493	GCA_001185215.1	-	-	26358589
Salmonella enterica subsp. enterica serovar Enteritidis	Salmonella enterica	enterica	Enteritidis	1,9,12	g,m	__		149539	PRJNA280707	280707	Proteobacteria	Gammaproteobacteria	4.67783	52.2	NZ_CP011791.1	CP011791.1	-	-	-	1	4755	4386	2015-07-22	2016-11-25	Complete Genome	Pennsylvania State University	SAMN03468068	GCA_001185245.1	-	-	26358589
Salmonella enterica subsp. enterica serovar Enteritidis	Salmonella enterica	enterica	Enteritidis	1,9,12	g,m	__		149539	PRJNA262006	262006	Proteobacteria	Gammaproteobacteria	4.78191	52.1173	NZ_CP009768.1	CP009768.1	NZ_CP009767.1	CP009767.1	-	2	4887	4615	2015-10-01	2016-11-28	Complete Genome	Food-borne Pathogen Omics Research Center, FORC	SAMN03140319	GCA_001305235.1	-	-	-
Salmonella enterica subsp. enterica serovar Enteritidis	Salmonella enterica	enterica	Enteritidis	1,9,12	g,m	__		149539	PRJNA288744	288744	Proteobacteria	Gammaproteobacteria	4.7357	52.1975	NZ_CP013097.1	CP013097.1	NZ_CP013098.1	CP013098.1	-	2	4835	4569	2016-01-04	2016-11-28	Complete Genome	Yangzhou University	SAMN03837761	GCA_001484025.1	-	-	-
Salmonella enterica subsp. enterica serovar Enteritidis	Salmonella enterica	enterica	Enteritidis	1,9,12	g,m	__		149539	PRJNA274686	274686	Proteobacteria	Gammaproteobacteria	4.74433	52.2011	NZ_CP011942.1	CP011942.1	NZ_CP011945.1,NZ_CP011944.1,NZ_CP011943.1	CP011945.1,CP011944.1,CP011943.1	-	4	4841	4578	2016-05-18	2016-12-01	Complete Genome	Canadian Food Inspection Agency	SAMN03328998	GCA_001647045.1	-	-	-
Salmonella enterica subsp. enterica serovar Enteritidis	Salmonella enterica	enterica	Enteritidis	1,9,12	g,m	__		149539	PRJNA284328	284328	Proteobacteria	Gammaproteobacteria	4.94195	52.1	-	-	-	-	LIHI01	83	5110	4797	2015-09-04	2016-12-16	Scaffold	National Institute of Health Dr Ricardo Jorge	SAMN03701441	GCA_001280185.1	-	-	-
Salmonella enterica subsp. enterica serovar Enteritidis	Salmonella enterica	enterica	Enteritidis	1,9,12	g,m	__		149539	PRJNA242614	242614	Proteobacteria	Gammaproteobacteria	4.69603	52.1	-	-	-	-	LHDN01	45	4776	4530	2015-08-05	2016-12-14	Contig	FDA	SAMN03894058	GCA_001238365.1	-	-	-
Salmonella enterica subsp. enterica serovar Enteritidis	Salmonella enterica	enterica	Enteritidis	1,9,12	g,m	__		149539	PRJNA242614	242614	Proteobacteria	Gammaproteobacteria	4.72936	52.1	-	-	-	-	LHDU01	37	4821	4584	2015-08-05	2016-12-14	Contig	FDA	SAMN03894066	GCA_001240255.1	-	-	-
Salmonella enterica subsp. enterica serovar Enteritidis	Salmonella enterica	enterica	Enteritidis	1,9,12	g,m	__		149539	PRJNA242614	242614	Proteobacteria	Gammaproteobacteria	4.72999	52.1	-	-	-	-	LHDV01	36	4820	4575	2015-08-05	2016-12-14	Contig	FDA	SAMN03894067	GCA_001240265.1	-	-	-
Salmonella enterica subsp. enterica serovar Enteritidis	Salmonella enterica	enterica	Enteritidis	1,9,12	g,m	__		149539	PRJNA242614	242614	Proteobacteria	Gammaproteobacteria	4.69555	52.1	-	-	-	-	LHIO01	80	4783	4530	2015-08-05	2016-12-14	Contig	FDA	SAMN03894217	GCA_001243345.1	-	-	-
Salmonella enterica subsp. enterica serovar Enteritidis	Salmonella enterica	enterica	Enteritidis	1,9,12	g,m	__		149539	PRJNA242614	242614	Proteobacteria	Gammaproteobacteria	4.69602	52.1	-	-	-	-	LHLJ01	34	4779	4540	2015-08-05	2016-12-14	Contig	FDA	SAMN03894304	GCA_001245355.1	-	-	-
Salmonella enterica subsp. enterica serovar Enteritidis	Salmonella enterica	enterica	Enteritidis	1,9,12	g,m	__		149539	PRJNA242614	242614	Proteobacteria	Gammaproteobacteria	4.73107	52.1	-	-	-	-	LHMC01	37	4820	4577	2015-08-05	2016-12-14	Contig	FDA	SAMN03894328	GCA_001245855.1	-	-	-
Salmonella enterica subsp. enterica serovar Enteritidis	Salmonella enterica	enterica	Enteritidis	1,9,12	g,m	__		149539	PRJNA242614	242614	Proteobacteria	Gammaproteobacteria	4.69523	52.1	-	-	-	-	LIMI01	91	4775	4528	2015-08-20	2016-12-16	Contig	FDA	SAMN03894077	GCA_001271415.1	-	-	-
Salmonella enterica subsp. enterica serovar Enteritidis	Salmonella enterica	enterica	Enteritidis	1,9,12	g,m	__		149539	PRJNA242614	242614	Proteobacteria	Gammaproteobacteria	4.72579	52.1	-	-	-	-	LIMG01	120	4815	4566	2015-08-20	2016-12-16	Contig	FDA	SAMN03894073	GCA_001271425.1	-	-	-
Salmonella enterica subsp. enterica serovar Enteritidis	Salmonella enterica	enterica	Enteritidis	1,9,12	g,m	__		149539	PRJNA242614	242614	Proteobacteria	Gammaproteobacteria	4.69768	52.1	-	-	-	-	LIMP01	37	4784	4545	2015-08-20	2016-12-16	Contig	FDA	SAMN03894106	GCA_001271485.1	-	-	-
Salmonella enterica subsp. enterica serovar Enteritidis	Salmonella enterica	enterica	Enteritidis	1,9,12	g,m	__		149539	PRJNA242614	242614	Proteobacteria	Gammaproteobacteria	4.72118	52.1	-	-	-	-	LIMS01	220	4843	4556	2015-08-20	2016-12-16	Contig	FDA	SAMN03894121	GCA_001271495.1	-	-	-
Salmonella enterica subsp. enterica serovar Enteritidis	Salmonella enterica	enterica	Enteritidis	1,9,12	g,m	__		149539	PRJNA242614	242614	Proteobacteria	Gammaproteobacteria	4.69807	52.1	-	-	-	-	LIMX01	50	4786	4542	2015-08-20	2016-12-16	Contig	FDA	SAMN03894152	GCA_001271575.1	-	-	-
Salmonella enterica subsp. enterica serovar Enteritidis	Salmonella enterica	enterica	Enteritidis	1,9,12	g,m	__		149539	PRJNA242614	242614	Proteobacteria	Gammaproteobacteria	4.69753	52.1	-	-	-	-	LIMY01	60	4781	4534	2015-08-20	2016-12-16	Contig	FDA	SAMN03894154	GCA_001271615.1	-	-	-
Salmonella enterica subsp. enterica serovar Enteritidis	Salmonella enterica	enterica	Enteritidis	1,9,12	g,m	__		149539	PRJNA242614	242614	Proteobacteria	Gammaproteobacteria	4.72878	52.1	-	-	-	-	LINC01	33	4810	4576	2015-08-20	2016-12-16	Contig	FDA	SAMN03894196	GCA_001271675.1	-	-	-
Salmonella enterica subsp. enterica serovar Enteritidis	Salmonella enterica	enterica	Enteritidis	1,9,12	g,m	__		149539	PRJNA242614	242614	Proteobacteria	Gammaproteobacteria	4.69262	52.1	-	-	-	-	LIND01	68	4789	4531	2015-08-20	2016-12-16	Contig	FDA	SAMN03894201	GCA_001271685.1	-	-	-
Salmonella enterica subsp. enterica serovar Enteritidis	Salmonella enterica	enterica	Enteritidis	1,9,12	g,m	__		149539	PRJNA242614	242614	Proteobacteria	Gammaproteobacteria	4.69878	52.1	-	-	-	-	LINH01	103	4781	4533	2015-08-20	2016-12-16	Contig	FDA	SAMN03894218	GCA_001271735.1	-	-	-
Salmonella enterica subsp. enterica serovar Enteritidis	Salmonella enterica	enterica	Enteritidis	1,9,12	g,m	__		149539	PRJNA242614	242614	Proteobacteria	Gammaproteobacteria	4.69469	52.1	-	-	-	-	LIMF01	39	4779	4542	2015-08-20	2016-12-16	Contig	FDA	SAMN03894060	GCA_001271895.1	-	-	-
Salmonella enterica subsp. enterica serovar Enteritidis	Salmonella enterica	enterica	Enteritidis	1,9,12	g,m	__		149539	PRJNA242614	242614	Proteobacteria	Gammaproteobacteria	4.74281	52.1	-	-	-	-	LINP01	44	4841	4598	2015-08-20	2016-12-16	Contig	FDA	SAMN03894257	GCA_001271905.1	-	-	-
Salmonella enterica subsp. enterica serovar Enteritidis	Salmonella enterica	enterica	Enteritidis	1,9,12	g,m	__		149539	PRJNA242614	242614	Proteobacteria	Gammaproteobacteria	4.70531	52.1	-	-	-	-	LIML01	43	4784	4541	2015-08-20	2016-12-16	Contig	FDA	SAMN03894085	GCA_001271955.1	-	-	-
Salmonella enterica subsp. enterica serovar Enteritidis	Salmonella enterica	enterica	Enteritidis	1,9,12	g,m	__		149539	PRJNA242614	242614	Proteobacteria	Gammaproteobacteria	4.73034	52.1	-	-	-	-	LIMJ01	93	4827	4578	2015-08-20	2016-12-16	Contig	FDA	SAMN03894079	GCA_001271975.1	-	-	-
Salmonella enterica subsp. enterica serovar Enteritidis	Salmonella enterica	enterica	Enteritidis	1,9,12	g,m	__		149539	PRJNA242614	242614	Proteobacteria	Gammaproteobacteria	4.69713	52.1	-	-	-	-	LIMO01	43	4783	4539	2015-08-20	2016-12-16	Contig	FDA	SAMN03894105	GCA_001272015.1	-	-	-
Salmonella enterica subsp. enterica serovar Enteritidis	Salmonella enterica	enterica	Enteritidis	1,9,12	g,m	__		149539	PRJNA242614	242614	Proteobacteria	Gammaproteobacteria	4.69173	52.1	-	-	-	-	LINQ01	78	4779	4529	2015-08-20	2016-12-16	Contig	FDA	SAMN03894268	GCA_001272125.1	-	-	-
Salmonella enterica subsp. enterica serovar Enteritidis	Salmonella enterica	enterica	Enteritidis	1,9,12	g,m	__		149539	PRJNA242614	242614	Proteobacteria	Gammaproteobacteria	4.72667	52.1	-	-	-	-	LINS01	140	4826	4573	2015-08-20	2016-12-16	Contig	FDA	SAMN03894289	GCA_001272175.1	-	-	-
Salmonella enterica subsp. enterica serovar Enteritidis	Salmonella enterica	enterica	Enteritidis	1,9,12	g,m	__		149539	PRJNA242614	242614	Proteobacteria	Gammaproteobacteria	4.69617	52.1	-	-	-	-	LINV01	35	4784	4542	2015-08-20	2016-12-16	Contig	FDA	SAMN03894306	GCA_001272215.1	-	-	-
Salmonella enterica subsp. enterica serovar Enteritidis	Salmonella enterica	enterica	Enteritidis	1,9,12	g,m	__		149539	PRJNA242614	242614	Proteobacteria	Gammaproteobacteria	4.69419	52.1	-	-	-	-	LINW01	71	4780	4538	2015-08-20	2016-12-16	Contig	FDA	SAMN03894311	GCA_001272255.1	-	-	-
Salmonella enterica subsp. enterica serovar Enteritidis	Salmonella enterica	enterica	Enteritidis	1,9,12	g,m	__		149539	PRJNA242614	242614	Proteobacteria	Gammaproteobacteria	4.69502	52.1	-	-	-	-	LINZ01	102	4781	4536	2015-08-20	2016-12-16	Contig	FDA	SAMN03894327	GCA_001272285.1	-	-	-
Salmonella enterica subsp. enterica serovar Enteritidis	Salmonella enterica	enterica	Enteritidis	1,9,12	g,m	__		149539	PRJNA242614	242614	Proteobacteria	Gammaproteobacteria	4.6959	52.1	-	-	-	-	LIOH01	34	4773	4534	2015-08-20	2016-12-16	Contig	FDA	SAMN03894400	GCA_001272455.1	-	-	-
Salmonella enterica subsp. enterica serovar Enteritidis	Salmonella enterica	enterica	Enteritidis	1,9,12	g,m	__		149539	PRJNA242614	242614	Proteobacteria	Gammaproteobacteria	4.69698	52.1	-	-	-	-	LIOI01	36	4777	4541	2015-08-20	2016-12-16	Contig	FDA	SAMN03894401	GCA_001272485.1	-	-	-
Salmonella enterica subsp. enterica serovar Enteritidis	Salmonella enterica	enterica	Enteritidis	1,9,12	g,m	__		149539	PRJNA242614	242614	Proteobacteria	Gammaproteobacteria	4.69586	52.1	-	-	-	-	JYVH01	45	4786	4540	2015-12-22	2016-12-16	Contig	FDA	SAMN02699234	GCA_001478145.1	-	-	-
Salmonella enterica subsp. enterica serovar Enteritidis	Salmonella enterica	enterica	Enteritidis	1,9,12	g,m	__		149539	PRJNA242614	242614	Proteobacteria	Gammaproteobacteria	4.69796	52.1	-	-	-	-	JYUL01	48	4788	4539	2015-12-22	2016-12-17	Contig	FDA	SAMN02699212	GCA_001478845.1	-	-	-
Salmonella enterica subsp. enterica serovar Enteritidis	Salmonella enterica	enterica	Enteritidis	1,9,12	g,m	__		149539	PRJNA242614	242614	Proteobacteria	Gammaproteobacteria	4.71389	52.1	-	-	-	-	JYVC01	37	4795	4565	2015-12-22	2016-12-17	Contig	FDA	SAMN02699229	GCA_001479035.1	-	-	-
Salmonella enterica subsp. enterica serovar Enteritidis	Salmonella enterica	enterica	Enteritidis	1,9,12	g,m	__		149539	PRJNA242614	242614	Proteobacteria	Gammaproteobacteria	4.72885	52.2	-	-	-	-	JYXI01	71	4772	4537	2015-12-22	2016-12-17	Contig	FDA	SAMN02699287	GCA_001479885.1	-	-	-
Salmonella enterica subsp. enterica serovar Enteritidis	Salmonella enterica	enterica	Enteritidis	1,9,12	g,m	__		149539	PRJNA315008	315008	Proteobacteria	Gammaproteobacteria	4.70132	52.1	-	-	-	-	LUUA01	28	4796	4545	2016-03-25	2016-12-20	Contig	University of Regina	SAMN04555244	GCA_001597875.1	-	-	-
Salmonella enterica subsp. enterica serovar Enteritidis	Salmonella enterica	enterica	Enteritidis	1,9,12	g,m	__		149539	PRJNA308909	308909	Proteobacteria	Gammaproteobacteria	4.69313	52.1	-	-	-	-	LSHA01	41	4784	4537	2016-05-13	2016-12-21	Contig	Universidad Mayor	SAMN04417439	GCA_001643395.1	-	-	-
Salmonella enterica subsp. enterica serovar Enteritidis	Salmonella enterica	enterica	Enteritidis	1,9,12	g,m	__		149539	PRJNA308924	308924	Proteobacteria	Gammaproteobacteria	4.73623	52.1	-	-	-	-	LSHG01	61	4847	4587	2016-06-03	2016-12-22	Contig	Universidad Mayor	SAMN04417547	GCA_001655705.1	-	-	-
Salmonella enterica subsp. enterica serovar Enteritidis	Salmonella enterica	enterica	Enteritidis	1,9,12	g,m	__		149539	PRJNA186035	186035	Proteobacteria	Gammaproteobacteria	4.70327	52.1	-	-	-	-	LILV01	26	4798	4541	2016-08-25	2016-12-22	Contig	Center for Food Safety and Applied Nutrition	SAMN03079672	GCA_001713755.1	-	-	-
Salmonella enterica subsp. enterica serovar Enteritidis	Salmonella enterica	enterica	Enteritidis	1,9,12	g,m	__		149539	PRJNA186035	186035	Proteobacteria	Gammaproteobacteria	4.70312	52.1	-	-	-	-	LILS01	44	4796	4549	2016-08-25	2016-12-22	Contig	Center for Food Safety and Applied Nutrition	SAMN03079675	GCA_001713775.1	-	-	-
Salmonella enterica subsp. enterica serovar Enteritidis	Salmonella enterica	enterica	Enteritidis	1,9,12	g,m	__		149539	PRJNA186035	186035	Proteobacteria	Gammaproteobacteria	4.70095	52.1	-	-	-	-	LILR01	27	4792	4544	2016-08-25	2016-12-22	Contig	Center for Food Safety and Applied Nutrition	SAMN03079676	GCA_001713785.1	-	-	-
Salmonella enterica subsp. enterica serovar Enteritidis	Salmonella enterica	enterica	Enteritidis	1,9,12	g,m	__		149539	PRJNA186035	186035	Proteobacteria	Gammaproteobacteria	4.70305	52.1	-	-	-	-	LILQ01	28	4782	4545	2016-08-25	2016-12-22	Contig	Center for Food Safety and Applied Nutrition	SAMN03079677	GCA_001713825.1	-	-	-
Salmonella enterica subsp. enterica serovar Enteritidis	Salmonella enterica	enterica	Enteritidis	1,9,12	g,m	__		149539	PRJNA186035	186035	Proteobacteria	Gammaproteobacteria	4.70242	52.1	-	-	-	-	LILP01	37	4786	4548	2016-08-25	2016-12-22	Contig	Center for Food Safety and Applied Nutrition	SAMN03079678	GCA_001713835.1	-	-	-
Salmonella enterica subsp. enterica serovar Enteritidis	Salmonella enterica	enterica	Enteritidis	1,9,12	g,m	__		149539	PRJNA186035	186035	Proteobacteria	Gammaproteobacteria	4.73479	52	-	-	-	-	LILN01	33	4842	4591	2016-08-25	2016-12-22	Contig	Center for Food Safety and Applied Nutrition	SAMN03079680	GCA_001713855.1	-	-	-
Salmonella enterica subsp. enterica serovar Enteritidis	Salmonella enterica	enterica	Enteritidis	1,9,12	g,m	__		149539	PRJNA186035	186035	Proteobacteria	Gammaproteobacteria	4.70095	52.1	-	-	-	-	LIMD01	26	4782	4540	2016-08-25	2016-12-22	Contig	Center for Food Safety and Applied Nutrition	SAMN03079681	GCA_001713875.1	-	-	-
Salmonella enterica subsp. enterica serovar Enteritidis	Salmonella enterica	enterica	Enteritidis	1,9,12	g,m	__		149539	PRJNA186035	186035	Proteobacteria	Gammaproteobacteria	4.83828	52.1	-	-	-	-	LIMB01	27	4967	4710	2016-08-25	2016-12-22	Contig	Center for Food Safety and Applied Nutrition	SAMN03079683	GCA_001713905.1	-	-	-
Salmonella enterica subsp. enterica serovar Enteritidis	Salmonella enterica	enterica	Enteritidis	1,9,12	g,m	__		149539	PRJNA186035	186035	Proteobacteria	Gammaproteobacteria	4.75738	52.1	-	-	-	-	LIMA01	28	4858	4609	2016-08-25	2016-12-22	Contig	Center for Food Safety and Applied Nutrition	SAMN03079684	GCA_001713915.1	-	-	-
Salmonella enterica subsp. enterica serovar Enteritidis	Salmonella enterica	enterica	Enteritidis	1,9,12	g,m	__		149539	PRJNA186035	186035	Proteobacteria	Gammaproteobacteria	4.74146	52	-	-	-	-	LILZ01	46	4850	4599	2016-08-25	2016-12-22	Contig	Center for Food Safety and Applied Nutrition	SAMN03079685	GCA_001713945.1	-	-	-
Salmonella enterica subsp. enterica serovar Enteritidis	Salmonella enterica	enterica	Enteritidis	1,9,12	g,m	__		149539	PRJNA186035	186035	Proteobacteria	Gammaproteobacteria	4.74013	52	-	-	-	-	LILY01	32	4848	4600	2016-08-25	2016-12-22	Contig	Center for Food Safety and Applied Nutrition	SAMN03079686	GCA_001713955.1	-	-	-
Salmonella enterica subsp. enterica serovar Enteritidis	Salmonella enterica	enterica	Enteritidis	1,9,12	g,m	__		149539	PRJNA186035	186035	Proteobacteria	Gammaproteobacteria	4.70305	52.1	-	-	-	-	LILX01	30	4787	4542	2016-08-25	2016-12-22	Contig	Center for Food Safety and Applied Nutrition	SAMN03079687	GCA_001713985.1	-	-	-
Salmonella enterica subsp. enterica serovar Enteritidis	Salmonella enterica	enterica	Enteritidis	1,9,12	g,m	__		149539	PRJNA186035	186035	Proteobacteria	Gammaproteobacteria	4.75269	52.1	-	-	-	-	LILU01	38	4865	4613	2016-08-25	2016-12-22	Contig	Center for Food Safety and Applied Nutrition	SAMN03079673	GCA_001713995.1	-	-	-
Salmonella enterica subsp. enterica serovar Enteritidis	Salmonella enterica	enterica	Enteritidis	1,9,12	g,m	__		149539	PRJNA186035	186035	Proteobacteria	Gammaproteobacteria	4.7095	52.1	-	-	-	-	LILT01	31	4809	4555	2016-08-25	2016-12-22	Contig	Center for Food Safety and Applied Nutrition	SAMN03079674	GCA_001714015.1	-	-	-
Salmonella enterica subsp. enterica serovar Enteritidis	Salmonella enterica	enterica	Enteritidis	1,9,12	g,m	__		149539	PRJNA186035	186035	Proteobacteria	Gammaproteobacteria	4.83003	52.1	-	-	-	-	LILO01	45	4966	4697	2016-08-25	2016-12-22	Contig	Center for Food Safety and Applied Nutrition	SAMN03079679	GCA_001714025.1	-	-	-
Salmonella enterica subsp. enterica serovar Enteritidis	Salmonella enterica	enterica	Enteritidis	1,9,12	g,m	__		149539	PRJNA186035	186035	Proteobacteria	Gammaproteobacteria	4.82908	52.1	-	-	-	-	LIMC01	38	4957	4698	2016-08-25	2016-12-22	Contig	Center for Food Safety and Applied Nutrition	SAMN03079682	GCA_001714065.1	-	-	-
Salmonella enterica subsp. enterica serovar Enteritidis	Salmonella enterica	enterica	Enteritidis	1,9,12	g,m	__		149539	PRJNA186035	186035	Proteobacteria	Gammaproteobacteria	4.742	52	-	-	-	-	LILW01	29	4852	4600	2016-08-25	2016-12-22	Contig	Center for Food Safety and Applied Nutrition	SAMN03079688	GCA_001714075.1	-	-	-
Salmonella enterica subsp. enterica serovar Enteritidis	Salmonella enterica	enterica	Enteritidis	1,9,12	g,m	__		149539	PRJNA186035	186035	Proteobacteria	Gammaproteobacteria	4.74647	52.1	-	-	-	-	MTTE01	27	4835	4604	2017-01-26	2017-02-03	Contig	Center for Food Safety and Applied Nutrition	SAMN05414469	GCA_001972545.1	-	-	-
Salmonella enterica subsp. enterica serovar Enteritidis	Salmonella enterica	enterica	Enteritidis	1,9,12	g,m	__		149539	PRJNA186035	186035	Proteobacteria	Gammaproteobacteria	4.7534	52	-	-	-	-	MTTF01	39	4846	4615	2017-01-26	2017-02-03	Contig	Center for Food Safety and Applied Nutrition	SAMN05414468	GCA_001972555.1	-	-	-
Salmonella enterica subsp. enterica serovar Enteritidis	Salmonella enterica	enterica	Enteritidis	1,9,12	g,m	__		149539	PRJNA186035	186035	Proteobacteria	Gammaproteobacteria	4.74667	52	-	-	-	-	MTTK01	31	4830	4596	2017-01-26	2017-02-03	Contig	Center for Food Safety and Applied Nutrition	SAMN05414463	GCA_001972565.1	-	-	-
Salmonella enterica subsp. enterica serovar Enteritidis	Salmonella enterica	enterica	Enteritidis	1,9,12	g,m	__		149539	PRJNA186035	186035	Proteobacteria	Gammaproteobacteria	4.7977	51.9	-	-	-	-	MTTL01	37	4898	4667	2017-01-26	2017-02-03	Contig	Center for Food Safety and Applied Nutrition	SAMN05414462	GCA_001972575.1	-	-	-
Salmonella enterica subsp. enterica serovar Enteritidis	Salmonella enterica	enterica	Enteritidis	1,9,12	g,m	__		149539	PRJNA186035	186035	Proteobacteria	Gammaproteobacteria	4.74574	52	-	-	-	-	MTTM01	30	4828	4595	2017-01-26	2017-02-03	Contig	Center for Food Safety and Applied Nutrition	SAMN05414461	GCA_001972625.1	-	-	-
Salmonella enterica subsp. enterica serovar Enteritidis	Salmonella enterica	enterica	Enteritidis	1,9,12	g,m	__		149539	PRJNA186035	186035	Proteobacteria	Gammaproteobacteria	4.69787	52.1	-	-	-	-	MTTS01	28	4783	4555	2017-01-26	2017-02-03	Contig	Center for Food Safety and Applied Nutrition	SAMN05414454	GCA_001972635.1	-	-	-
Salmonella enterica subsp. enterica serovar Enteritidis	Salmonella enterica	enterica	Enteritidis	1,9,12	g,m	__		149539	PRJNA186035	186035	Proteobacteria	Gammaproteobacteria	4.69782	52.1	-	-	-	-	MTTT01	28	4782	4555	2017-01-26	2017-02-03	Contig	Center for Food Safety and Applied Nutrition	SAMN05414453	GCA_001972645.1	-	-	-
Salmonella enterica subsp. enterica serovar Enteritidis	Salmonella enterica	enterica	Enteritidis	1,9,12	g,m	__		149539	PRJNA186035	186035	Proteobacteria	Gammaproteobacteria	4.73234	52.2	-	-	-	-	MTTV01	89	4833	4605	2017-01-26	2017-02-03	Contig	Center for Food Safety and Applied Nutrition	SAMN05414451	GCA_001972675.1	-	-	-
Salmonella enterica subsp. enterica serovar Enteritidis	Salmonella enterica	enterica	Enteritidis	1,9,12	g,m	__		149539	PRJNA186035	186035	Proteobacteria	Gammaproteobacteria	4.70226	52.1	-	-	-	-	MTTW01	32	4789	4561	2017-01-26	2017-02-03	Contig	Center for Food Safety and Applied Nutrition	SAMN05414450	GCA_001972705.1	-	-	-
Salmonella enterica subsp. enterica serovar Enteritidis	Salmonella enterica	enterica	Enteritidis	1,9,12	g,m	__		149539	PRJNA186035	186035	Proteobacteria	Gammaproteobacteria	4.7391	52.1	-	-	-	-	MTUA01	30	4827	4597	2017-01-26	2017-02-03	Contig	Center for Food Safety and Applied Nutrition	SAMN05414446	GCA_001972715.1	-	-	-
Salmonella enterica subsp. enterica serovar Enteritidis	Salmonella enterica	enterica	Enteritidis	1,9,12	g,m	__		149539	PRJNA186035	186035	Proteobacteria	Gammaproteobacteria	4.69759	52.1	-	-	-	-	MTUB01	27	4780	4550	2017-01-26	2017-02-03	Contig	Center for Food Safety and Applied Nutrition	SAMN05414445	GCA_001972725.1	-	-	-
Salmonella enterica subsp. enterica serovar Enteritidis	Salmonella enterica	enterica	Enteritidis	1,9,12	g,m	__		149539	PRJNA186035	186035	Proteobacteria	Gammaproteobacteria	4.73995	52.1	-	-	-	-	MTUE01	31	4832	4602	2017-01-26	2017-02-03	Contig	Center for Food Safety and Applied Nutrition	SAMN05414441	GCA_001972735.1	-	-	-
Salmonella enterica subsp. enterica serovar Enteritidis	Salmonella enterica	enterica	Enteritidis	1,9,12	g,m	__		149539	PRJNA186035	186035	Proteobacteria	Gammaproteobacteria	4.73953	52.1	-	-	-	-	MTUG01	36	4835	4605	2017-01-26	2017-02-03	Contig	Center for Food Safety and Applied Nutrition	SAMN05414439	GCA_001972785.1	-	-	-
Salmonella enterica subsp. enterica serovar Enteritidis	Salmonella enterica	enterica	Enteritidis	1,9,12	g,m	__		149539	PRJNA186035	186035	Proteobacteria	Gammaproteobacteria	4.73895	52.1	-	-	-	-	MTUH01	28	4838	4609	2017-01-26	2017-02-03	Contig	Center for Food Safety and Applied Nutrition	SAMN05414438	GCA_001972795.1	-	-	-
Salmonella enterica subsp. enterica serovar Enteritidis	Salmonella enterica	enterica	Enteritidis	1,9,12	g,m	__		149539	PRJNA186035	186035	Proteobacteria	Gammaproteobacteria	4.69649	52.1	-	-	-	-	MTUI01	27	4776	4548	2017-01-26	2017-02-03	Contig	Center for Food Safety and Applied Nutrition	SAMN05414437	GCA_001972815.1	-	-	-
Salmonella enterica subsp. enterica serovar Enteritidis	Salmonella enterica	enterica	Enteritidis	1,9,12	g,m	__		149539	PRJNA186035	186035	Proteobacteria	Gammaproteobacteria	4.74044	52.1	-	-	-	-	MTUM01	36	4843	4613	2017-01-26	2017-02-03	Contig	Center for Food Safety and Applied Nutrition	SAMN05414433	GCA_001972835.1	-	-	-
Salmonella enterica subsp. enterica serovar Enteritidis	Salmonella enterica	enterica	Enteritidis	1,9,12	g,m	__		149539	PRJNA186035	186035	Proteobacteria	Gammaproteobacteria	4.73975	52.1	-	-	-	-	MTUO01	30	4832	4605	2017-01-26	2017-02-03	Contig	Center for Food Safety and Applied Nutrition	SAMN05414430	GCA_001972865.1	-	-	-
Salmonella enterica subsp. enterica serovar Enteritidis	Salmonella enterica	enterica	Enteritidis	1,9,12	g,m	__		149539	PRJNA186035	186035	Proteobacteria	Gammaproteobacteria	4.73921	52.1	-	-	-	-	MTUQ01	28	4839	4610	2017-01-26	2017-02-03	Contig	Center for Food Safety and Applied Nutrition	SAMN05414428	GCA_001972875.1	-	-	-
Salmonella enterica subsp. enterica serovar Enteritidis	Salmonella enterica	enterica	Enteritidis	1,9,12	g,m	__		149539	PRJNA186035	186035	Proteobacteria	Gammaproteobacteria	4.74719	52.1	-	-	-	-	MTUR01	29	4837	4607	2017-01-26	2017-02-03	Contig	Center for Food Safety and Applied Nutrition	SAMN05414427	GCA_001972905.1	-	-	-
Salmonella enterica subsp. enterica serovar Enteritidis	Salmonella enterica	enterica	Enteritidis	1,9,12	g,m	__		149539	PRJNA186035	186035	Proteobacteria	Gammaproteobacteria	4.69754	52.1	-	-	-	-	MTUW01	27	4780	4552	2017-01-26	2017-02-03	Contig	Center for Food Safety and Applied Nutrition	SAMN05414422	GCA_001972915.1	-	-	-
Salmonella enterica subsp. enterica serovar Enteritidis	Salmonella enterica	enterica	Enteritidis	1,9,12	g,m	__		149539	PRJNA186035	186035	Proteobacteria	Gammaproteobacteria	4.69609	52.1	-	-	-	-	MTVA01	26	4769	4539	2017-01-26	2017-02-03	Contig	Center for Food Safety and Applied Nutrition	SAMN05414418	GCA_001972945.1	-	-	-
Salmonella enterica subsp. enterica serovar Enteritidis	Salmonella enterica	enterica	Enteritidis	1,9,12	g,m	__		149539	PRJNA186035	186035	Proteobacteria	Gammaproteobacteria	4.69779	52.1	-	-	-	-	MTUX01	28	4784	4554	2017-01-26	2017-02-03	Contig	Center for Food Safety and Applied Nutrition	SAMN05414421	GCA_001972955.1	-	-	-
Salmonella enterica subsp. enterica serovar Enteritidis	Salmonella enterica	enterica	Enteritidis	1,9,12	g,m	__		149539	PRJNA186035	186035	Proteobacteria	Gammaproteobacteria	4.70171	52.1	-	-	-	-	MTVD01	30	4784	4555	2017-01-26	2017-02-03	Contig	Center for Food Safety and Applied Nutrition	SAMN05414415	GCA_001972985.1	-	-	-
Salmonella enterica subsp. enterica serovar Enteritidis	Salmonella enterica	enterica	Enteritidis	1,9,12	g,m	__		149539	PRJNA186035	186035	Proteobacteria	Gammaproteobacteria	4.69739	52.1	-	-	-	-	MTVC01	27	4779	4553	2017-01-26	2017-02-03	Contig	Center for Food Safety and Applied Nutrition	SAMN05414416	GCA_001972995.1	-	-	-
Salmonella enterica subsp. enterica serovar Enteritidis	Salmonella enterica	enterica	Enteritidis	1,9,12	g,m	__		149539	PRJNA186035	186035	Proteobacteria	Gammaproteobacteria	4.69682	52.1	-	-	-	-	MTVM01	25	4777	4551	2017-01-26	2017-02-03	Contig	Center for Food Safety and Applied Nutrition	SAMN05414406	GCA_001973025.1	-	-	-
Salmonella enterica subsp. enterica serovar Enteritidis	Salmonella enterica	enterica	Enteritidis	1,9,12	g,m	__		149539	PRJNA186035	186035	Proteobacteria	Gammaproteobacteria	4.69733	52.1	-	-	-	-	MTVN01	27	4779	4555	2017-01-26	2017-02-03	Contig	Center for Food Safety and Applied Nutrition	SAMN05414405	GCA_001973035.1	-	-	-
Salmonella enterica subsp. enterica serovar Enteritidis	Salmonella enterica	enterica	Enteritidis	1,9,12	g,m	__		149539	PRJNA186035	186035	Proteobacteria	Gammaproteobacteria	4.69439	52.1	-	-	-	-	MTVO01	25	4768	4544	2017-01-26	2017-02-03	Contig	Center for Food Safety and Applied Nutrition	SAMN05414404	GCA_001973065.1	-	-	-
Salmonella enterica subsp. enterica serovar Enteritidis	Salmonella enterica	enterica	Enteritidis	1,9,12	g,m	__		149539	PRJNA186035	186035	Proteobacteria	Gammaproteobacteria	4.74708	52.1	-	-	-	-	MTTD01	28	4837	4599	2017-01-26	2017-02-03	Contig	Center for Food Safety and Applied Nutrition	SAMN05414470	GCA_001973085.1	-	-	-
Salmonella enterica subsp. enterica serovar Enteritidis	Salmonella enterica	enterica	Enteritidis	1,9,12	g,m	__		149539	PRJNA186035	186035	Proteobacteria	Gammaproteobacteria	4.74798	52.1	-	-	-	-	MTTG01	35	4837	4603	2017-01-26	2017-02-03	Contig	Center for Food Safety and Applied Nutrition	SAMN05414467	GCA_001973105.1	-	-	-
Salmonella enterica subsp. enterica serovar Enteritidis	Salmonella enterica	enterica	Enteritidis	1,9,12	g,m	__		149539	PRJNA186035	186035	Proteobacteria	Gammaproteobacteria	4.74378	52.1	-	-	-	-	MTTH01	30	4826	4594	2017-01-26	2017-02-03	Contig	Center for Food Safety and Applied Nutrition	SAMN05414466	GCA_001973115.1	-	-	-
Salmonella enterica subsp. enterica serovar Enteritidis	Salmonella enterica	enterica	Enteritidis	1,9,12	g,m	__		149539	PRJNA186035	186035	Proteobacteria	Gammaproteobacteria	4.74584	52	-	-	-	-	MTTI01	37	4833	4599	2017-01-26	2017-02-03	Contig	Center for Food Safety and Applied Nutrition	SAMN05414465	GCA_001973145.1	-	-	-
Salmonella enterica subsp. enterica serovar Enteritidis	Salmonella enterica	enterica	Enteritidis	1,9,12	g,m	__		149539	PRJNA186035	186035	Proteobacteria	Gammaproteobacteria	4.74585	52	-	-	-	-	MTTJ01	30	4830	4598	2017-01-26	2017-02-03	Contig	Center for Food Safety and Applied Nutrition	SAMN05414464	GCA_001973165.1	-	-	-
Salmonella enterica subsp. enterica serovar Enteritidis	Salmonella enterica	enterica	Enteritidis	1,9,12	g,m	__		149539	PRJNA186035	186035	Proteobacteria	Gammaproteobacteria	4.74638	52	-	-	-	-	MTTN01	32	4827	4595	2017-01-26	2017-02-03	Contig	Center for Food Safety and Applied Nutrition	SAMN05414460	GCA_001973185.1	-	-	-
Salmonella enterica subsp. enterica serovar Enteritidis	Salmonella enterica	enterica	Enteritidis	1,9,12	g,m	__		149539	PRJNA186035	186035	Proteobacteria	Gammaproteobacteria	4.69576	52.1	-	-	-	-	MTTO01	28	4775	4548	2017-01-26	2017-02-03	Contig	Center for Food Safety and Applied Nutrition	SAMN05414459	GCA_001973195.1	-	-	-
Salmonella enterica subsp. enterica serovar Enteritidis	Salmonella enterica	enterica	Enteritidis	1,9,12	g,m	__		149539	PRJNA186035	186035	Proteobacteria	Gammaproteobacteria	4.78498	52	-	-	-	-	MTTP01	99	4912	4679	2017-01-26	2017-02-03	Contig	Center for Food Safety and Applied Nutrition	SAMN05414457	GCA_001973225.1	-	-	-
Salmonella enterica subsp. enterica serovar Enteritidis	Salmonella enterica	enterica	Enteritidis	1,9,12	g,m	__		149539	PRJNA186035	186035	Proteobacteria	Gammaproteobacteria	4.69675	52.1	-	-	-	-	MTTQ01	28	4773	4548	2017-01-26	2017-02-03	Contig	Center for Food Safety and Applied Nutrition	SAMN05414456	GCA_001973245.1	-	-	-
Salmonella enterica subsp. enterica serovar Enteritidis	Salmonella enterica	enterica	Enteritidis	1,9,12	g,m	__		149539	PRJNA186035	186035	Proteobacteria	Gammaproteobacteria	4.69786	52.1	-	-	-	-	MTTR01	27	4780	4553	2017-01-26	2017-02-03	Contig	Center for Food Safety and Applied Nutrition	SAMN05414455	GCA_001973265.1	-	-	-
Salmonella enterica subsp. enterica serovar Enteritidis	Salmonella enterica	enterica	Enteritidis	1,9,12	g,m	__		149539	PRJNA186035	186035	Proteobacteria	Gammaproteobacteria	4.6975	52.1	-	-	-	-	MTTU01	26	4782	4556	2017-01-26	2017-02-03	Contig	Center for Food Safety and Applied Nutrition	SAMN05414452	GCA_001973275.1	-	-	-
Salmonella enterica subsp. enterica serovar Enteritidis	Salmonella enterica	enterica	Enteritidis	1,9,12	g,m	__		149539	PRJNA186035	186035	Proteobacteria	Gammaproteobacteria	4.74007	52.1	-	-	-	-	MTTX01	28	4838	4610	2017-01-26	2017-02-03	Contig	Center for Food Safety and Applied Nutrition	SAMN05414449	GCA_001973305.1	-	-	-
Salmonella enterica subsp. enterica serovar Enteritidis	Salmonella enterica	enterica	Enteritidis	1,9,12	g,m	__		149539	PRJNA186035	186035	Proteobacteria	Gammaproteobacteria	4.73982	52.1	-	-	-	-	MTTY01	28	4839	4610	2017-01-26	2017-02-03	Contig	Center for Food Safety and Applied Nutrition	SAMN05414448	GCA_001973325.1	-	-	-
Salmonella enterica subsp. enterica serovar Enteritidis	Salmonella enterica	enterica	Enteritidis	1,9,12	g,m	__		149539	PRJNA186035	186035	Proteobacteria	Gammaproteobacteria	4.69689	52.1	-	-	-	-	MTUC01	27	4771	4542	2017-01-26	2017-02-03	Contig	Center for Food Safety and Applied Nutrition	SAMN05414444	GCA_001973345.1	-	-	-
Salmonella enterica subsp. enterica serovar Enteritidis	Salmonella enterica	enterica	Enteritidis	1,9,12	g,m	__		149539	PRJNA186035	186035	Proteobacteria	Gammaproteobacteria	4.73986	52.1	-	-	-	-	MTTZ01	29	4832	4603	2017-01-26	2017-02-03	Contig	Center for Food Safety and Applied Nutrition	SAMN05414447	GCA_001973355.1	-	-	-
Salmonella enterica subsp. enterica serovar Enteritidis	Salmonella enterica	enterica	Enteritidis	1,9,12	g,m	__		149539	PRJNA186035	186035	Proteobacteria	Gammaproteobacteria	4.69732	52.1	-	-	-	-	MTUD01	30	4772	4542	2017-01-26	2017-02-03	Contig	Center for Food Safety and Applied Nutrition	SAMN05414442	GCA_001973385.1	-	-	-
Salmonella enterica subsp. enterica serovar Enteritidis	Salmonella enterica	enterica	Enteritidis	1,9,12	g,m	__		149539	PRJNA186035	186035	Proteobacteria	Gammaproteobacteria	4.73956	52.1	-	-	-	-	MTUF01	32	4839	4608	2017-01-26	2017-02-03	Contig	Center for Food Safety and Applied Nutrition	SAMN05414440	GCA_001973405.1	-	-	-
Salmonella enterica subsp. enterica serovar Enteritidis	Salmonella enterica	enterica	Enteritidis	1,9,12	g,m	__		149539	PRJNA186035	186035	Proteobacteria	Gammaproteobacteria	4.73923	52.1	-	-	-	-	MTUJ01	31	4833	4611	2017-01-26	2017-02-03	Contig	Center for Food Safety and Applied Nutrition	SAMN05414436	GCA_001973425.1	-	-	-
Salmonella enterica subsp. enterica serovar Enteritidis	Salmonella enterica	enterica	Enteritidis	1,9,12	g,m	__		149539	PRJNA186035	186035	Proteobacteria	Gammaproteobacteria	4.76387	52	-	-	-	-	MTUK01	64	4871	4641	2017-01-26	2017-02-03	Contig	Center for Food Safety and Applied Nutrition	SAMN05414435	GCA_001973435.1	-	-	-
Salmonella enterica subsp. enterica serovar Enteritidis	Salmonella enterica	enterica	Enteritidis	1,9,12	g,m	__		149539	PRJNA186035	186035	Proteobacteria	Gammaproteobacteria	4.74032	52.1	-	-	-	-	MTUL01	35	4841	4602	2017-01-26	2017-02-03	Contig	Center for Food Safety and Applied Nutrition	SAMN05414434	GCA_001973465.1	-	-	-
Salmonella enterica subsp. enterica serovar Enteritidis	Salmonella enterica	enterica	Enteritidis	1,9,12	g,m	__		149539	PRJNA186035	186035	Proteobacteria	Gammaproteobacteria	4.73996	52.1	-	-	-	-	MTUN01	31	4834	4610	2017-01-26	2017-02-03	Contig	Center for Food Safety and Applied Nutrition	SAMN05414432	GCA_001973475.1	-	-	-
Salmonella enterica subsp. enterica serovar Enteritidis	Salmonella enterica	enterica	Enteritidis	1,9,12	g,m	__		149539	PRJNA186035	186035	Proteobacteria	Gammaproteobacteria	4.73989	52.1	-	-	-	-	MTUS01	32	4834	4601	2017-01-26	2017-02-03	Contig	Center for Food Safety and Applied Nutrition	SAMN05414426	GCA_001973505.1	-	-	-
Salmonella enterica subsp. enterica serovar Enteritidis	Salmonella enterica	enterica	Enteritidis	1,9,12	g,m	__		149539	PRJNA186035	186035	Proteobacteria	Gammaproteobacteria	4.71495	52.1	-	-	-	-	MTUP01	51	4797	4570	2017-01-26	2017-02-03	Contig	Center for Food Safety and Applied Nutrition	SAMN05414429	GCA_001973515.1	-	-	-
Salmonella enterica subsp. enterica serovar Enteritidis	Salmonella enterica	enterica	Enteritidis	1,9,12	g,m	__		149539	PRJNA186035	186035	Proteobacteria	Gammaproteobacteria	4.74731	52.1	-	-	-	-	MTUT01	32	4843	4613	2017-01-26	2017-02-03	Contig	Center for Food Safety and Applied Nutrition	SAMN05414425	GCA_001973545.1	-	-	-
Salmonella enterica subsp. enterica serovar Enteritidis	Salmonella enterica	enterica	Enteritidis	1,9,12	g,m	__		149539	PRJNA186035	186035	Proteobacteria	Gammaproteobacteria	4.73894	52.1	-	-	-	-	MTUU01	29	4833	4608	2017-01-26	2017-02-03	Contig	Center for Food Safety and Applied Nutrition	SAMN05414424	GCA_001973565.1	-	-	-
Salmonella enterica subsp. enterica serovar Enteritidis	Salmonella enterica	enterica	Enteritidis	1,9,12	g,m	__		149539	PRJNA186035	186035	Proteobacteria	Gammaproteobacteria	4.69792	52.1	-	-	-	-	MTUY01	28	4779	4550	2017-01-26	2017-02-03	Contig	Center for Food Safety and Applied Nutrition	SAMN05414420	GCA_001973585.1	-	-	-
Salmonella enterica subsp. enterica serovar Enteritidis	Salmonella enterica	enterica	Enteritidis	1,9,12	g,m	__		149539	PRJNA186035	186035	Proteobacteria	Gammaproteobacteria	4.69757	52.1	-	-	-	-	MTUV01	28	4780	4556	2017-01-26	2017-02-03	Contig	Center for Food Safety and Applied Nutrition	SAMN05414423	GCA_001973595.1	-	-	-
Salmonella enterica subsp. enterica serovar Enteritidis	Salmonella enterica	enterica	Enteritidis	1,9,12	g,m	__		149539	PRJNA186035	186035	Proteobacteria	Gammaproteobacteria	4.69781	52.1	-	-	-	-	MTUZ01	28	4782	4549	2017-01-26	2017-02-03	Contig	Center for Food Safety and Applied Nutrition	SAMN05414419	GCA_001973625.1	-	-	-
Salmonella enterica subsp. enterica serovar Enteritidis	Salmonella enterica	enterica	Enteritidis	1,9,12	g,m	__		149539	PRJNA186035	186035	Proteobacteria	Gammaproteobacteria	4.69822	52.1	-	-	-	-	MTVB01	28	4781	4550	2017-01-26	2017-02-03	Contig	Center for Food Safety and Applied Nutrition	SAMN05414417	GCA_001973645.1	-	-	-
Salmonella enterica subsp. enterica serovar Enteritidis	Salmonella enterica	enterica	Enteritidis	1,9,12	g,m	__		149539	PRJNA186035	186035	Proteobacteria	Gammaproteobacteria	4.73084	52.1	-	-	-	-	MTVF01	27	4824	4598	2017-01-26	2017-02-03	Contig	Center for Food Safety and Applied Nutrition	SAMN05414413	GCA_001973665.1	-	-	-
Salmonella enterica subsp. enterica serovar Enteritidis	Salmonella enterica	enterica	Enteritidis	1,9,12	g,m	__		149539	PRJNA186035	186035	Proteobacteria	Gammaproteobacteria	4.73088	52.1	-	-	-	-	MTVE01	30	4824	4598	2017-01-26	2017-02-03	Contig	Center for Food Safety and Applied Nutrition	SAMN05414414	GCA_001973675.1	-	-	-
Salmonella enterica subsp. enterica serovar Enteritidis	Salmonella enterica	enterica	Enteritidis	1,9,12	g,m	__		149539	PRJNA186035	186035	Proteobacteria	Gammaproteobacteria	4.73022	52.1	-	-	-	-	MTVG01	26	4814	4586	2017-01-26	2017-02-03	Contig	Center for Food Safety and Applied Nutrition	SAMN05414412	GCA_001973705.1	-	-	-
Salmonella enterica subsp. enterica serovar Enteritidis	Salmonella enterica	enterica	Enteritidis	1,9,12	g,m	__		149539	PRJNA186035	186035	Proteobacteria	Gammaproteobacteria	4.73017	52.1	-	-	-	-	MTVH01	27	4819	4592	2017-01-26	2017-02-03	Contig	Center for Food Safety and Applied Nutrition	SAMN05414411	GCA_001973725.1	-	-	-
Salmonella enterica subsp. enterica serovar Enteritidis	Salmonella enterica	enterica	Enteritidis	1,9,12	g,m	__		149539	PRJNA186035	186035	Proteobacteria	Gammaproteobacteria	4.7306	52.1	-	-	-	-	MTVI01	28	4819	4586	2017-01-26	2017-02-03	Contig	Center for Food Safety and Applied Nutrition	SAMN05414410	GCA_001973745.1	-	-	-
Salmonella enterica subsp. enterica serovar Enteritidis	Salmonella enterica	enterica	Enteritidis	1,9,12	g,m	__		149539	PRJNA186035	186035	Proteobacteria	Gammaproteobacteria	4.73022	52.1	-	-	-	-	MTVJ01	26	4818	4591	2017-01-26	2017-02-03	Contig	Center for Food Safety and Applied Nutrition	SAMN05414409	GCA_001973755.1	-	-	-
Salmonella enterica subsp. enterica serovar Enteritidis	Salmonella enterica	enterica	Enteritidis	1,9,12	g,m	__		149539	PRJNA186035	186035	Proteobacteria	Gammaproteobacteria	4.73072	52.1	-	-	-	-	MTVK01	28	4821	4595	2017-01-26	2017-02-03	Contig	Center for Food Safety and Applied Nutrition	SAMN05414408	GCA_001973785.1	-	-	-
Salmonella enterica subsp. enterica serovar Enteritidis	Salmonella enterica	enterica	Enteritidis	1,9,12	g,m	__		149539	PRJNA186035	186035	Proteobacteria	Gammaproteobacteria	4.72941	52.1	-	-	-	-	MTVL01	28	4812	4585	2017-01-26	2017-02-03	Contig	Center for Food Safety and Applied Nutrition	SAMN05414407	GCA_001973805.1	-	-	-
Salmonella enterica subsp. enterica serovar Enteritidis	Salmonella enterica	enterica	Enteritidis	1,9,12	g,m	__		149539	PRJNA273513	273513	Proteobacteria	Gammaproteobacteria	4.69164	52.1	-	-	-	-	LAOY01	41	4796	4551	2015-04-20	2016-12-11	Scaffold	McGill University and Genome Quebec Innovation Centre	SAMN03293342	GCA_000973935.1	-	-	26083489
Salmonella enterica subsp. enterica serovar Enteritidis	Salmonella enterica	enterica	Enteritidis	1,9,12	g,m	__		149539	PRJNA273513	273513	Proteobacteria	Gammaproteobacteria	4.70134	52.1	-	-	-	-	LAOU01	34	4806	4562	2015-04-20	2016-12-11	Scaffold	McGill University and Genome Quebec Innovation Centre	SAMN03293343	GCA_000974045.1	-	-	26083489
Salmonella enterica subsp. enterica serovar Enteritidis	Salmonella enterica	enterica	Enteritidis	1,9,12	g,m	__		149539	PRJEB2770	204451	Proteobacteria	Gammaproteobacteria	4.75305	52	-	-	-	-	CJRW01	41	4898	4547	2015-03-21	2016-12-13	Scaffold	SC	SAMEA1687833	GCA_001102865.1	-	-	-
Salmonella enterica subsp. enterica serovar Enteritidis	Salmonella enterica	enterica	Enteritidis	1,9,12	g,m	__		149539	PRJNA328088	328088	Proteobacteria	Gammaproteobacteria	4.75057	52.1	-	-	-	-	MAXZ01	45	4846	4589	2016-07-21	2016-12-22	Scaffold	Sheba Medical Center	SAMN05363656	GCA_001691655.1	-	-	-
Salmonella enterica subsp. enterica serovar Enteritidis	Salmonella enterica	enterica	Enteritidis	1,9,12	g,m	__		149539	PRJNA328080	328080	Proteobacteria	Gammaproteobacteria	4.76189	52.1	-	-	-	-	MAXY01	33	4853	4595	2016-07-21	2016-12-22	Scaffold	Sheba Medical Center	SAMN05363640	GCA_001691665.1	-	-	-
Salmonella enterica subsp. enterica serovar Enteritidis	Salmonella enterica	enterica	Enteritidis	1,9,12	g,m	__		149539	PRJNA328077	328077	Proteobacteria	Gammaproteobacteria	4.87282	52.1	-	-	-	-	MAXX01	261	4847	4592	2016-07-21	2016-12-22	Scaffold	Sheba Medical Center	SAMN05363637	GCA_001691675.1	-	-	-
Salmonella enterica subsp. enterica serovar Enteritidis str. 08-0047	Salmonella enterica	enterica	Enteritidis	1,9,12	g,m	__		1182759	PRJNA162757	162757	Proteobacteria	Gammaproteobacteria	4.68321	52.1	-	-	-	-	AKFY01	98	4817	4476	2012-07-10	2016-11-15	Contig	Centers for Disease Control & Prevention	SAMN02415219	GCA_000278505.1	-	-	-
Salmonella enterica subsp. enterica serovar Enteritidis str. 08-0128	Salmonella enterica	enterica	Enteritidis	1,9,12	g,m	__		1182760	PRJNA162759	162759	Proteobacteria	Gammaproteobacteria	4.72659	52.1	-	-	-	-	AKFZ01	38	4846	4534	2012-07-10	2016-11-15	Contig	Centers for Disease Control & Prevention	SAMN02415220	GCA_000278525.1	-	-	-
Salmonella enterica subsp. enterica serovar Enteritidis str. 08-0627	Salmonella enterica	enterica	Enteritidis	1,9,12	g,m	__		1182761	PRJNA162761	162761	Proteobacteria	Gammaproteobacteria	4.72682	52.1	-	-	-	-	AKGA01	41	4854	4567	2012-07-10	2016-11-16	Contig	Centers for Disease Control & Prevention	SAMN02415221	GCA_000278545.1	-	-	-
Salmonella enterica subsp. enterica serovar Enteritidis str. 08-1080	Salmonella enterica	enterica	Enteritidis	1,9,12	g,m	__		1192585	PRJNA168721	168721	Proteobacteria	Gammaproteobacteria	4.64756	52.1	-	-	-	-	ATFS01	152	4686	4477	2013-06-25	2016-12-16	Scaffold	The Genome Institute	SAMN02415294	GCA_000414765.2	-	-	-
Salmonella enterica subsp. enterica serovar Enteritidis str. 10-34587	Salmonella enterica	enterica	Enteritidis	1,9,12	g,m	__		1247529	PRJNA178162	178162	Proteobacteria	Gammaproteobacteria	4.72726	52.1	-	-	-	-	AWOI01	124	4617	4224	2013-09-11	2016-07-08	Contig	Wadsworth Center / NYSDOH	SAMN01779597	GCA_000465535.1	-	-	25062035
Salmonella enterica subsp. enterica serovar Enteritidis str. 13-1	Salmonella enterica	enterica	Enteritidis	1,9,12	g,m	__		696866	PRJNA41931	41931	Proteobacteria	Gammaproteobacteria	4.72716	52.1	-	-	-	-	AHUQ01	68	4847	4577	2013-02-01	2016-11-23	Contig	FDA	SAMN01041082	GCA_000335895.1	-	-	23383127
Salmonella enterica subsp. enterica serovar Enteritidis str. 13183-1	Salmonella enterica	enterica	Enteritidis	1,9,12	g,m	__		925130	PRJNA59995	59995	Proteobacteria	Gammaproteobacteria	4.65061	52.2	-	-	-	-	ALGV01	1172	4871	4029	2012-12-31	2016-07-07	Contig	FDA	SAMN01041083	GCA_000329865.1	-	-	23383127
Salmonella enterica subsp. enterica serovar Enteritidis str. 17927	Salmonella enterica	enterica	Enteritidis	1,9,12	g,m	__		984212	PRJNA62793	62793	Proteobacteria	Gammaproteobacteria	4.68788	52.1	-	-	-	-	ALHB01	91	4820	4518	2012-12-31	2016-11-23	Contig	FDA	SAMN01041084	GCA_000329985.1	-	-	23383127
Salmonella enterica subsp. enterica serovar Enteritidis str. 18569	Salmonella enterica	enterica	Enteritidis	1,9,12	g,m	__		696867	PRJNA41929	41929	Proteobacteria	Gammaproteobacteria	4.74533	52.1962	NZ_CP011394.1	CP011394.1	NZ_CP011395.1	CP011395.1	-	2	4846	4567	2015-05-11	2016-11-25	Complete Genome	FDA	SAMN01041085	GCA_000335875.2	-	-	23383127
Salmonella enterica subsp. enterica serovar Enteritidis str. 20037	Salmonella enterica	enterica	Enteritidis	1,9,12	g,m	__		696864	PRJNA41917	41917	Proteobacteria	Gammaproteobacteria	4.70126	52.1	-	-	-	-	AHUM01	248	4918	4460	2013-02-01	2016-11-23	Contig	FDA	SAMN01041086	GCA_000336075.1	-	-	23383127
Salmonella enterica subsp. enterica serovar Enteritidis str. 2009K0958	Salmonella enterica	enterica	Enteritidis	1,9,12	g,m	__		1192586	PRJNA168722	168722	Proteobacteria	Gammaproteobacteria	4.70517	52	-	-	-	-	ATFT01	139	4771	4552	2013-06-25	2016-12-16	Scaffold	The Genome Institute	SAMN02415295	GCA_000414785.2	-	-	-
Salmonella enterica subsp. enterica serovar Enteritidis str. 2009K1651	Salmonella enterica	enterica	Enteritidis	1,9,12	g,m	__		1192587	PRJNA168723	168723	Proteobacteria	Gammaproteobacteria	4.61508	52.1	-	-	-	-	ATFU01	141	4645	4435	2013-06-25	2016-12-16	Scaffold	The Genome Institute	SAMN02415296	GCA_000414805.2	-	-	-
Salmonella enterica subsp. enterica serovar Enteritidis str. 2009K1726	Salmonella enterica	enterica	Enteritidis	1,9,12	g,m	__		1192588	PRJNA168724	168724	Proteobacteria	Gammaproteobacteria	4.72483	52	-	-	-	-	ATFV01	156	4788	4562	2013-06-25	2016-12-16	Scaffold	The Genome Institute	SAMN02415297	GCA_000414825.2	-	-	-
Salmonella enterica subsp. enterica serovar Enteritidis str. 2010-1237	Salmonella enterica	enterica	Enteritidis	1,9,12	g,m	__		1179780	PRJNA162505	162505	Proteobacteria	Gammaproteobacteria	4.66624	52.1	-	-	-	-	AJVD01	44	4770	4453	2012-05-08	2016-11-15	Contig	Centers for Disease Control & Prevention	SAMN02415216	GCA_000261985.1	-	-	-
Salmonella enterica subsp. enterica serovar Enteritidis str. 2010K-0262	Salmonella enterica	enterica	Enteritidis	1,9,12	g,m	__		1192589	PRJNA168725	168725	Proteobacteria	Gammaproteobacteria	4.6715	52.1	-	-	-	-	ATFW01	149	4727	4509	2013-06-25	2016-12-16	Scaffold	The Genome Institute	SAMN02415298	GCA_000414845.2	-	-	-
Salmonella enterica subsp. enterica serovar Enteritidis str. 2010K-0267	Salmonella enterica	enterica	Enteritidis	1,9,12	g,m	__		1192590	PRJNA168726	168726	Proteobacteria	Gammaproteobacteria	4.71891	52	-	-	-	-	ATFX01	144	4802	4578	2013-06-25	2016-12-16	Scaffold	The Genome Institute	SAMN02415299	GCA_000414865.2	-	-	-
Salmonella enterica subsp. enterica serovar Enteritidis str. 2010K-0271	Salmonella enterica	enterica	Enteritidis	1,9,12	g,m	__		1192591	PRJNA168727	168727	Proteobacteria	Gammaproteobacteria	4.7231	52.1	-	-	-	-	ATFY01	148	4803	4572	2013-06-25	2016-12-16	Scaffold	The Genome Institute	SAMN02415300	GCA_000414885.2	-	-	-
Salmonella enterica subsp. enterica serovar Enteritidis str. 2010K-0284	Salmonella enterica	enterica	Enteritidis	1,9,12	g,m	__		1192592	PRJNA168728	168728	Proteobacteria	Gammaproteobacteria	4.72624	52.1	-	-	-	-	ATFZ01	146	4792	4565	2013-06-25	2016-12-16	Scaffold	The Genome Institute	SAMN02415301	GCA_000414905.2	-	-	-
Salmonella enterica subsp. enterica serovar Enteritidis str. 2010K-0286	Salmonella enterica	enterica	Enteritidis	1,9,12	g,m	__		1192593	PRJNA168729	168729	Proteobacteria	Gammaproteobacteria	4.72985	52.1	-	-	-	-	ATGA01	159	4813	4575	2013-06-25	2016-12-16	Scaffold	The Genome Institute	SAMN02415302	GCA_000414925.2	-	-	-
Salmonella enterica subsp. enterica serovar Enteritidis str. 2010K-0669	Salmonella enterica	enterica	Enteritidis	1,9,12	g,m	__		1182757	PRJNA162753	162753	Proteobacteria	Gammaproteobacteria	4.72816	52.1	-	-	-	-	AKFX01	35	4846	4544	2012-07-10	2016-11-15	Contig	Centers for Disease Control & Prevention	SAMN02415218	GCA_000278485.1	-	-	-
Salmonella enterica subsp. enterica serovar Enteritidis str. 2010K-2599	Salmonella enterica	enterica	Enteritidis	1,9,12	g,m	__		1182758	PRJNA162755	162755	Proteobacteria	Gammaproteobacteria	4.72793	52.1	-	-	-	-	AKFW01	40	4850	4548	2012-07-10	2016-11-15	Contig	Centers for Disease Control & Prevention	SAMN02415217	GCA_000278465.1	-	-	-
Salmonella enterica subsp. enterica serovar Enteritidis str. 22510-1	Salmonella enterica	enterica	Enteritidis	1,9,12	g,m	__		926037	PRJNA60075	60075	Proteobacteria	Gammaproteobacteria	4.6926	52.1	-	-	-	-	ALEX01	39	4783	4549	2012-07-18	2016-11-23	Contig	FDA	SAMN01041087	GCA_000280375.1	-	-	23045502
Salmonella enterica subsp. enterica serovar Enteritidis str. 22558	Salmonella enterica	enterica	Enteritidis	1,9,12	g,m	__		984214	PRJNA62797	62797	Proteobacteria	Gammaproteobacteria	4.62994	52.2	-	-	-	-	ALHD01	297	4572	4511	2012-12-31	2013-11-19	Contig	FDA	SAMN01041088	GCA_000330025.1	-	-	23383127
Salmonella enterica subsp. enterica serovar Enteritidis str. 22704	Salmonella enterica	enterica	Enteritidis	1,9,12	g,m	__		702976	PRJNA42901	42901	Proteobacteria	Gammaproteobacteria	4.66677	52.1	-	-	-	-	ALFD01	429	4987	4386	2012-12-31	2016-11-23	Contig	FDA	SAMN01041089	GCA_000328985.1	-	-	23383127
Salmonella enterica subsp. enterica serovar Enteritidis str. 33944	Salmonella enterica	enterica	Enteritidis	1,9,12	g,m	__		997329	PRJNA63675	63675	Proteobacteria	Gammaproteobacteria	4.72536	52.1	-	-	-	-	ALHX01	103	4870	4493	2012-12-31	2016-11-23	Contig	FDA	SAMN01041091	GCA_000330425.1	-	-	23383127
Salmonella enterica subsp. enterica serovar Enteritidis str. 3402	Salmonella enterica	enterica	Enteritidis	1,9,12	g,m	__		1173817	PRJNA161365	161365	Proteobacteria	Gammaproteobacteria	4.91275	52.1	-	-	-	-	AYVI01	191	5177	4799	2013-12-10	2016-11-24	Contig	FDA	SAMN01813925	GCA_000505105.1	-	-	-
Salmonella enterica subsp. enterica serovar Enteritidis str. 436	Salmonella enterica	enterica	Enteritidis	1,9,12	g,m	__		696869	PRJNA41921	41921	Proteobacteria	Gammaproteobacteria	4.626	52.1	-	-	-	-	AHUO01	918	5126	5069	2013-02-01	2013-11-19	Contig	FDA	SAMN01041092	GCA_000336095.1	-	-	23383127
Salmonella enterica subsp. enterica serovar Enteritidis str. 485549-17	Salmonella enterica	enterica	Enteritidis	1,9,12	g,m	__		910413	PRJNA59531	59531	Proteobacteria	Gammaproteobacteria	4.69808	52.1	-	-	-	-	ALEN01	39	4801	4565	2012-07-18	2016-11-23	Contig	FDA	SAMN01041093	GCA_000280175.1	-	-	23045502
Salmonella enterica subsp. enterica serovar Enteritidis str. 50-3079	Salmonella enterica	enterica	Enteritidis	1,9,12	g,m	__		1090945	PRJNA73685	73685	Proteobacteria	Gammaproteobacteria	4.69243	52.1	-	-	-	-	ALFB01	45	4788	4548	2012-07-18	2016-11-23	Contig	FDA	SAMN01041094	GCA_000280455.1	-	-	23045502
Salmonella enterica subsp. enterica serovar Enteritidis str. 50-5646	Salmonella enterica	enterica	Enteritidis	1,9,12	g,m	__		1029986	PRJNA66683	66683	Proteobacteria	Gammaproteobacteria	4.63572	52.2	-	-	-	-	ALIA01	1306	4914	3975	2012-12-31	2016-07-07	Contig	FDA	SAMN01041095	GCA_000330545.1	-	-	23383127
Salmonella enterica subsp. enterica serovar Enteritidis str. 53-407	Salmonella enterica	enterica	Enteritidis	1,9,12	g,m	__		1116477	PRJNA77693	77693	Proteobacteria	Gammaproteobacteria	4.65885	52.1	-	-	-	-	ALID01	62	4761	4491	2012-12-31	2016-11-23	Contig	FDA	SAMN01041096	GCA_000330585.1	-	-	23383127
Salmonella enterica subsp. enterica serovar Enteritidis str. 543463 22-17	Salmonella enterica	enterica	Enteritidis	1,9,12	g,m	__		984215	PRJNA62799	62799	Proteobacteria	Gammaproteobacteria	4.70838	52	-	-	-	-	ALHE01	116	4837	4496	2012-12-31	2016-11-23	Contig	FDA	SAMN01041097	GCA_000330045.1	-	-	23383127
Salmonella enterica subsp. enterica serovar Enteritidis str. 543463 40-18	Salmonella enterica	enterica	Enteritidis	1,9,12	g,m	__		984216	PRJNA62801	62801	Proteobacteria	Gammaproteobacteria	4.70133	52	-	-	-	-	ALHF01	122	4841	4456	2012-12-31	2016-11-23	Contig	FDA	SAMN01041098	GCA_000330065.1	-	-	23383127
Salmonella enterica subsp. enterica serovar Enteritidis str. 543463 42-20	Salmonella enterica	enterica	Enteritidis	1,9,12	g,m	__		984233	PRJNA62835	62835	Proteobacteria	Gammaproteobacteria	4.75151	52	-	-	-	-	ALHU01	142	4914	4527	2012-12-31	2016-11-23	Contig	FDA	SAMN01041099	GCA_000330365.1	-	-	23383127
Salmonella enterica subsp. enterica serovar Enteritidis str. 561362 1-1	Salmonella enterica	enterica	Enteritidis	1,9,12	g,m	__		984217	PRJNA62803	62803	Proteobacteria	Gammaproteobacteria	4.71767	52	-	-	-	-	ALHG01	79	4844	4556	2012-12-31	2016-11-23	Contig	FDA	SAMN01041101	GCA_000330085.1	-	-	23383127
Salmonella enterica subsp. enterica serovar Enteritidis str. 561362 9-7	Salmonella enterica	enterica	Enteritidis	1,9,12	g,m	__		984232	PRJNA62833	62833	Proteobacteria	Gammaproteobacteria	4.69448	52.1	-	-	-	-	ALHT01	91	4826	4479	2012-12-31	2016-11-23	Contig	FDA	SAMN01041102	GCA_000330345.1	-	-	23383127
Salmonella enterica subsp. enterica serovar Enteritidis str. 576709	Salmonella enterica	enterica	Enteritidis	1,9,12	g,m	__		887063	PRJNA52613	52613	Proteobacteria	Gammaproteobacteria	4.73378	52	-	-	-	-	ALGK01	63	4848	4607	2012-12-31	2016-11-23	Contig	FDA	SAMN01041103	GCA_000329645.1	-	-	23383127
Salmonella enterica subsp. enterica serovar Enteritidis str. 58-6482	Salmonella enterica	enterica	Enteritidis	1,9,12	g,m	__		1116476	PRJNA77695	77695	Proteobacteria	Gammaproteobacteria	4.70243	52.2	-	-	-	-	ALFC01	46	4786	4472	2012-07-18	2016-11-23	Contig	FDA	SAMN01041104	GCA_000280475.1	-	-	23045502
Salmonella enterica subsp. enterica serovar Enteritidis str. 596866-22	Salmonella enterica	enterica	Enteritidis	1,9,12	g,m	__		910414	PRJNA59533	59533	Proteobacteria	Gammaproteobacteria	4.69409	52.1	-	-	-	-	ALEO01	38	4797	4558	2012-07-18	2016-11-23	Contig	FDA	SAMN01041105	GCA_000280195.1	-	-	23045502
Salmonella enterica subsp. enterica serovar Enteritidis str. 596866-70	Salmonella enterica	enterica	Enteritidis	1,9,12	g,m	__		910415	PRJNA59535	59535	Proteobacteria	Gammaproteobacteria	4.69254	52.1	-	-	-	-	ALEP01	41	4807	4563	2012-07-18	2016-11-23	Contig	FDA	SAMN01041106	GCA_000280215.1	-	-	23045502
Salmonella enterica subsp. enterica serovar Enteritidis str. 6.0562-1	Salmonella enterica	enterica	Enteritidis	1,9,12	g,m	__		1029985	PRJNA66681	66681	Proteobacteria	Gammaproteobacteria	4.66482	52.1	-	-	-	-	ALHZ01	1274	4883	4012	2012-12-31	2016-07-08	Contig	FDA	SAMN01041107	GCA_000330525.1	-	-	23383127
Salmonella enterica subsp. enterica serovar Enteritidis str. 607307-2	Salmonella enterica	enterica	Enteritidis	1,9,12	g,m	__		887070	PRJNA52627	52627	Proteobacteria	Gammaproteobacteria	4.72413	52	-	-	-	-	ALGO01	56	4830	4571	2012-12-31	2016-11-23	Contig	FDA	SAMN01041108	GCA_000329725.1	-	-	23383127
Salmonella enterica subsp. enterica serovar Enteritidis str. 607307-6	Salmonella enterica	enterica	Enteritidis	1,9,12	g,m	__		891413	PRJNA53263	53263	Proteobacteria	Gammaproteobacteria	4.72907	52	-	-	-	-	ALEM01	52	4843	4574	2012-07-18	2016-11-23	Contig	FDA	SAMN01041109	GCA_000280155.1	-	-	23045502
Salmonella enterica subsp. enterica serovar Enteritidis str. 607308-16	Salmonella enterica	enterica	Enteritidis	1,9,12	g,m	__		887068	PRJNA52623	52623	Proteobacteria	Gammaproteobacteria	4.71943	52	-	-	-	-	ALGM01	110	4836	4540	2012-12-31	2016-11-23	Contig	FDA	SAMN01041110	GCA_000329685.1	-	-	23383127
Salmonella enterica subsp. enterica serovar Enteritidis str. 607308-19	Salmonella enterica	enterica	Enteritidis	1,9,12	g,m	__		887069	PRJNA52625	52625	Proteobacteria	Gammaproteobacteria	4.72764	52	-	-	-	-	ALGN01	60	4854	4591	2012-12-31	2016-11-23	Contig	FDA	SAMN01041111	GCA_000329705.1	-	-	23383127
Salmonella enterica subsp. enterica serovar Enteritidis str. 607308-9	Salmonella enterica	enterica	Enteritidis	1,9,12	g,m	__		891412	PRJNA53261	53261	Proteobacteria	Gammaproteobacteria	4.72904	52	-	-	-	-	ALGP01	57	4849	4604	2012-12-31	2016-11-23	Contig	FDA	SAMN01041112	GCA_000329745.1	-	-	23383127
Salmonella enterica subsp. enterica serovar Enteritidis str. 62-1976	Salmonella enterica	enterica	Enteritidis	1,9,12	g,m	__		1079476	PRJNA72651	72651	Proteobacteria	Gammaproteobacteria	4.69371	52.1	-	-	-	-	ALIC01	57	4810	4548	2012-12-31	2016-11-23	Contig	FDA	SAMN01041113	GCA_000330565.1	-	-	23383127
Salmonella enterica subsp. enterica serovar Enteritidis str. 622731-39	Salmonella enterica	enterica	Enteritidis	1,9,12	g,m	__		887064	PRJNA52615	52615	Proteobacteria	Gammaproteobacteria	4.72978	52	-	-	-	-	ALEI01	56	4851	4597	2012-07-18	2016-11-23	Contig	FDA	SAMN01041114	GCA_000280075.1	-	-	23045502
Salmonella enterica subsp. enterica serovar Enteritidis str. 629163	Salmonella enterica	enterica	Enteritidis	1,9,12	g,m	__		891414	PRJNA53265	53265	Proteobacteria	Gammaproteobacteria	4.7247	52	-	-	-	-	ALGQ01	65	4835	4574	2012-12-31	2016-11-23	Contig	FDA	SAMN01041115	GCA_000329765.1	-	-	23383127
Salmonella enterica subsp. enterica serovar Enteritidis str. 629164-26	Salmonella enterica	enterica	Enteritidis	1,9,12	g,m	__		910416	PRJNA59537	59537	Proteobacteria	Gammaproteobacteria	4.63307	52.1	-	-	-	-	ALEQ01	30	4717	4489	2012-07-18	2016-11-23	Contig	FDA	SAMN01041116	GCA_000280235.1	-	-	23045502
Salmonella enterica subsp. enterica serovar Enteritidis str. 629164-37	Salmonella enterica	enterica	Enteritidis	1,9,12	g,m	__		910417	PRJNA59539	59539	Proteobacteria	Gammaproteobacteria	4.69788	52.1	-	-	-	-	ALER01	50	4804	4558	2012-07-18	2016-11-23	Contig	FDA	SAMN01041117	GCA_000280255.1	-	-	23045502
Salmonella enterica subsp. enterica serovar Enteritidis str. 635290-58	Salmonella enterica	enterica	Enteritidis	1,9,12	g,m	__		887067	PRJNA52621	52621	Proteobacteria	Gammaproteobacteria	4.68763	52.1	-	-	-	-	ALGL01	78	4804	4543	2012-12-31	2016-11-23	Contig	FDA	SAMN01041118	GCA_000329665.1	-	-	23383127
Salmonella enterica subsp. enterica serovar Enteritidis str. 638970-15	Salmonella enterica	enterica	Enteritidis	1,9,12	g,m	__		938147	PRJNA61365	61365	Proteobacteria	Gammaproteobacteria	4.72656	52	-	-	-	-	ALHA01	82	4856	4566	2012-12-31	2016-11-23	Contig	FDA	SAMN01041119	GCA_000329965.1	-	-	23383127
Salmonella enterica subsp. enterica serovar Enteritidis str. 639016-6	Salmonella enterica	enterica	Enteritidis	1,9,12	g,m	__		887065	PRJNA52617	52617	Proteobacteria	Gammaproteobacteria	4.72974	52	-	-	-	-	ALEJ01	52	4852	4603	2012-07-18	2016-11-23	Contig	FDA	SAMN01041120	GCA_000280095.1	-	-	23045502
Salmonella enterica subsp. enterica serovar Enteritidis str. 639672-46	Salmonella enterica	enterica	Enteritidis	1,9,12	g,m	__		910418	PRJNA59541	59541	Proteobacteria	Gammaproteobacteria	4.69023	52.1	-	-	-	-	ALES01	50	4783	4538	2012-07-18	2016-11-23	Contig	FDA	SAMN01041121	GCA_000280275.1	-	-	23045502
Salmonella enterica subsp. enterica serovar Enteritidis str. 639672-50	Salmonella enterica	enterica	Enteritidis	1,9,12	g,m	__		910419	PRJNA59543	59543	Proteobacteria	Gammaproteobacteria	4.69812	52.1	-	-	-	-	ALET01	42	4805	4548	2012-07-18	2016-11-23	Contig	FDA	SAMN01041122	GCA_000280295.1	-	-	23045502
Salmonella enterica subsp. enterica serovar Enteritidis str. 640631	Salmonella enterica	enterica	Enteritidis	1,9,12	g,m	__		887066	PRJNA52619	52619	Proteobacteria	Gammaproteobacteria	4.69077	52.1	-	-	-	-	ALEK01	45	4796	4550	2012-07-18	2016-11-23	Contig	FDA	SAMN01041123	GCA_000280115.1	-	-	23045502
Salmonella enterica subsp. enterica serovar Enteritidis str. 642044 4-1	Salmonella enterica	enterica	Enteritidis	1,9,12	g,m	__		984218	PRJNA62805	62805	Proteobacteria	Gammaproteobacteria	4.71704	52	-	-	-	-	ALHH01	86	4841	4534	2012-12-31	2016-11-23	Contig	FDA	SAMN01041124	GCA_000330105.1	-	-	23383127
Salmonella enterica subsp. enterica serovar Enteritidis str. 642044 8-1	Salmonella enterica	enterica	Enteritidis	1,9,12	g,m	__		984231	PRJNA62831	62831	Proteobacteria	Gammaproteobacteria	4.72449	52	-	-	-	-	ALHS01	176	4633	4564	2012-12-31	2013-11-19	Contig	FDA	SAMN01041125	GCA_000330325.1	-	-	23383127
Salmonella enterica subsp. enterica serovar Enteritidis str. 642046 4-7	Salmonella enterica	enterica	Enteritidis	1,9,12	g,m	__		984219	PRJNA62807	62807	Proteobacteria	Gammaproteobacteria	4.66895	52	-	-	-	-	ALHI01	100	4794	4455	2012-12-31	2016-11-23	Contig	FDA	SAMN01041126	GCA_000330125.1	-	-	23383127
Salmonella enterica subsp. enterica serovar Enteritidis str. 648898 4-5	Salmonella enterica	enterica	Enteritidis	1,9,12	g,m	__		984220	PRJNA62809	62809	Proteobacteria	Gammaproteobacteria	4.71056	52	-	-	-	-	ALHJ01	126	4846	4491	2012-12-31	2016-11-23	Contig	FDA	SAMN01041127	GCA_000330145.1	-	-	23383127
Salmonella enterica subsp. enterica serovar Enteritidis str. 648899 3-17	Salmonella enterica	enterica	Enteritidis	1,9,12	g,m	__		984221	PRJNA62811	62811	Proteobacteria	Gammaproteobacteria	4.68586	52.1	-	-	-	-	ALHK01	193	4817	4442	2012-12-31	2016-11-23	Contig	FDA	SAMN01041128	GCA_000330165.1	-	-	23383127
Salmonella enterica subsp. enterica serovar Enteritidis str. 648900 1-16	Salmonella enterica	enterica	Enteritidis	1,9,12	g,m	__		984222	PRJNA62813	62813	Proteobacteria	Gammaproteobacteria	4.7465	52	-	-	-	-	ALHL01	124	4894	4577	2012-12-31	2016-11-23	Contig	FDA	SAMN01041129	GCA_000330185.1	-	-	23383127
Salmonella enterica subsp. enterica serovar Enteritidis str. 648901 1-17	Salmonella enterica	enterica	Enteritidis	1,9,12	g,m	__		984223	PRJNA62815	62815	Proteobacteria	Gammaproteobacteria	4.71778	52	-	-	-	-	ALHM01	93	4853	4545	2012-12-31	2016-11-23	Contig	FDA	SAMN01041130	GCA_000330205.1	-	-	23383127
Salmonella enterica subsp. enterica serovar Enteritidis str. 648901 16-16	Salmonella enterica	enterica	Enteritidis	1,9,12	g,m	__		984234	PRJNA62837	62837	Proteobacteria	Gammaproteobacteria	4.72539	52	-	-	-	-	ALHV01	135	4896	4455	2012-12-31	2016-11-23	Contig	FDA	SAMN01041131	GCA_000330385.1	-	-	23383127
Salmonella enterica subsp. enterica serovar Enteritidis str. 648901 39-2	Salmonella enterica	enterica	Enteritidis	1,9,12	g,m	__		984224	PRJNA62817	62817	Proteobacteria	Gammaproteobacteria	4.66696	52.1	-	-	-	-	ALHN01	140	4531	4468	2012-12-31	2013-11-19	Contig	FDA	SAMN01041132	GCA_000330225.1	-	-	23383127
Salmonella enterica subsp. enterica serovar Enteritidis str. 648901 6-18	Salmonella enterica	enterica	Enteritidis	1,9,12	g,m	__		984230	PRJNA62829	62829	Proteobacteria	Gammaproteobacteria	4.73265	52	-	-	-	-	ALFA01	55	4868	4578	2012-07-18	2016-11-23	Contig	FDA	SAMN01041133	GCA_000280435.1	-	-	23045502
Salmonella enterica subsp. enterica serovar Enteritidis str. 648902 6-8	Salmonella enterica	enterica	Enteritidis	1,9,12	g,m	__		984225	PRJNA62819	62819	Proteobacteria	Gammaproteobacteria	4.71967	52	-	-	-	-	ALHO01	74	4851	4523	2012-12-31	2016-11-23	Contig	FDA	SAMN01041134	GCA_000330245.1	-	-	23383127
Salmonella enterica subsp. enterica serovar Enteritidis str. 648903 1-6	Salmonella enterica	enterica	Enteritidis	1,9,12	g,m	__		984226	PRJNA62821	62821	Proteobacteria	Gammaproteobacteria	4.71092	52	-	-	-	-	ALHP01	102	4844	4509	2012-12-31	2016-11-23	Contig	FDA	SAMN01041135	GCA_000330265.1	-	-	23383127
Salmonella enterica subsp. enterica serovar Enteritidis str. 648904 3-6	Salmonella enterica	enterica	Enteritidis	1,9,12	g,m	__		984227	PRJNA62823	62823	Proteobacteria	Gammaproteobacteria	4.71486	52	-	-	-	-	ALHQ01	261	4948	4475	2012-12-31	2016-11-23	Contig	FDA	SAMN01041136	GCA_000330285.1	-	-	23383127
Salmonella enterica subsp. enterica serovar Enteritidis str. 648905 5-18	Salmonella enterica	enterica	Enteritidis	1,9,12	g,m	__		984228	PRJNA62825	62825	Proteobacteria	Gammaproteobacteria	4.69274	52.1	-	-	-	-	ALEZ01	53	4803	4538	2012-07-18	2016-11-23	Contig	FDA	SAMN01041137	GCA_000280415.1	-	-	23045502
Salmonella enterica subsp. enterica serovar Enteritidis str. 653049 13-19	Salmonella enterica	enterica	Enteritidis	1,9,12	g,m	__		984229	PRJNA62827	62827	Proteobacteria	Gammaproteobacteria	4.73286	52	-	-	-	-	ALHR01	74	4873	4556	2012-12-31	2016-11-23	Contig	FDA	SAMN01041138	GCA_000330305.1	-	-	23383127
Salmonella enterica subsp. enterica serovar Enteritidis str. 76-2651	Salmonella enterica	enterica	Enteritidis	1,9,12	g,m	__		997328	PRJNA63673	63673	Proteobacteria	Gammaproteobacteria	4.67885	52.1	-	-	-	-	ALHW01	609	4853	4789	2012-12-31	2013-11-19	Contig	FDA	SAMN01041140	GCA_000330405.1	-	-	23383127
Salmonella enterica subsp. enterica serovar Enteritidis str. 77-0424	Salmonella enterica	enterica	Enteritidis	1,9,12	g,m	__		891411	PRJNA53259	53259	Proteobacteria	Gammaproteobacteria	4.69382	52.1	-	-	-	-	ALEL01	43	4803	4554	2012-07-18	2016-11-23	Contig	FDA	SAMN01041142	GCA_000280135.1	-	-	23045502
Salmonella enterica subsp. enterica serovar Enteritidis str. 77-1427	Salmonella enterica	enterica	Enteritidis	1,9,12	g,m	__		926034	PRJNA60069	60069	Proteobacteria	Gammaproteobacteria	4.71868	52.0968	NZ_CP007598.1	CP007598.1	NZ_CP007599.1	CP007599.1	-	2	4815	4560	2014-05-06	2016-11-28	Complete Genome	FDA	SAMN01041143	GCA_000280315.2	-	-	23045502
Salmonella enterica subsp. enterica serovar Enteritidis str. 77-2659	Salmonella enterica	enterica	Enteritidis	1,9,12	g,m	__		926035	PRJNA60071	60071	Proteobacteria	Gammaproteobacteria	4.69601	52.1	-	-	-	-	ALEV01	43	4799	4554	2012-07-18	2016-11-23	Contig	FDA	SAMN01041144	GCA_000280335.1	-	-	23045502
Salmonella enterica subsp. enterica serovar Enteritidis str. 78-1757	Salmonella enterica	enterica	Enteritidis	1,9,12	g,m	__		926036	PRJNA60073	60073	Proteobacteria	Gammaproteobacteria	4.69588	52.1	-	-	-	-	ALEW01	40	4798	4562	2012-07-18	2016-11-23	Contig	FDA	SAMN01041145	GCA_000280355.1	-	-	23045502
Salmonella enterica subsp. enterica serovar Enteritidis str. 81-2625	Salmonella enterica	enterica	Enteritidis	1,9,12	g,m	__		1079475	PRJNA72649	72649	Proteobacteria	Gammaproteobacteria	4.69548	52.1	-	-	-	-	ALIB01	110	4839	4508	2012-12-31	2016-11-23	Contig	FDA	SAMN01041147	GCA_000330465.1	-	-	23383127
Salmonella enterica subsp. enterica serovar Enteritidis str. 8b-1	Salmonella enterica	enterica	Enteritidis	1,9,12	g,m	__		930769	PRJNA60511	60511	Proteobacteria	Gammaproteobacteria	4.77762	52.1	-	-	-	-	ALEY01	42	4895	4635	2012-07-18	2016-11-23	Contig	FDA	SAMN01041148	GCA_000280395.1	-	-	23045502
Salmonella enterica subsp. enterica serovar Enteritidis str. CDC_2010K_0895	Salmonella enterica	enterica	Enteritidis	1,9,12	g,m	__		885384	PRJNA52379	52379	Proteobacteria	Gammaproteobacteria	4.73167	52	-	-	-	-	ALFS01	42	4850	4607	2012-12-31	2016-11-23	Contig	FDA	SAMN01041168	GCA_000329285.1	-	-	23383127
Salmonella enterica subsp. enterica serovar Enteritidis str. CDC_2010K_0899	Salmonella enterica	enterica	Enteritidis	1,9,12	g,m	__		885385	PRJNA52381	52381	Proteobacteria	Gammaproteobacteria	4.73078	52	-	-	-	-	ALFT01	41	4852	4613	2012-12-31	2016-11-23	Contig	FDA	SAMN01041171	GCA_000329305.1	-	-	23383127
Salmonella enterica subsp. enterica serovar Enteritidis str. CDC_2010K_0956	Salmonella enterica	enterica	Enteritidis	1,9,12	g,m	__		886723	PRJNA52507	52507	Proteobacteria	Gammaproteobacteria	4.73169	52	-	-	-	-	ALGD01	59	4855	4606	2012-12-31	2016-11-23	Contig	FDA	SAMN01041169	GCA_000329505.1	-	-	23383127
Salmonella enterica subsp. enterica serovar Enteritidis str. CDC_2010K_0968	Salmonella enterica	enterica	Enteritidis	1,9,12	g,m	__		886715	PRJNA52491	52491	Proteobacteria	Gammaproteobacteria	4.73903	52.1975	NZ_CP007528.1	CP007528.1	NZ_CP007529.1	CP007529.1	-	2	4795	4535	2014-04-04	2017-01-24	Complete Genome	FDA	SAMN01041170	GCA_000329365.2	-	-	23383127
Salmonella enterica subsp. enterica serovar Enteritidis str. CDC_2010K_1010	Salmonella enterica	enterica	Enteritidis	1,9,12	g,m	__		885382	PRJNA52375	52375	Proteobacteria	Gammaproteobacteria	4.69522	52.1	-	-	-	-	ALFQ01	36	4799	4551	2012-12-31	2016-11-23	Contig	FDA	SAMN01041165	GCA_000329245.1	-	-	23383127
Salmonella enterica subsp. enterica serovar Enteritidis str. CDC_2010K_1018	Salmonella enterica	enterica	Enteritidis	1,9,12	g,m	__		885381	PRJNA52373	52373	Proteobacteria	Gammaproteobacteria	4.69399	52.1	-	-	-	-	ALFP01	35	4795	4552	2012-12-31	2016-11-23	Contig	FDA	SAMN01041164	GCA_000329225.1	-	-	23383127
Salmonella enterica subsp. enterica serovar Enteritidis str. CDC_2010K_1441	Salmonella enterica	enterica	Enteritidis	1,9,12	g,m	__		882878	PRJNA52003	52003	Proteobacteria	Gammaproteobacteria	4.69427	52.1	-	-	-	-	ALFM01	40	4804	4557	2012-12-31	2016-11-23	Contig	FDA	SAMN01041150	GCA_000329165.1	-	-	23383127
Salmonella enterica subsp. enterica serovar Enteritidis str. CDC_2010K_1444	Salmonella enterica	enterica	Enteritidis	1,9,12	g,m	__		886716	PRJNA52495	52495	Proteobacteria	Gammaproteobacteria	4.73201	52	-	-	-	-	ALFX01	46	4849	4612	2012-12-31	2016-11-23	Contig	FDA	SAMN01041152	GCA_000329385.1	-	-	23383127
Salmonella enterica subsp. enterica serovar Enteritidis str. CDC_2010K_1445	Salmonella enterica	enterica	Enteritidis	1,9,12	g,m	__		886717	PRJNA52497	52497	Proteobacteria	Gammaproteobacteria	4.69267	52.1	-	-	-	-	ALFY01	43	4795	4554	2012-12-31	2016-11-23	Contig	FDA	SAMN01041151	GCA_000329405.1	-	-	23383127
Salmonella enterica subsp. enterica serovar Enteritidis str. CDC_2010K_1455	Salmonella enterica	enterica	Enteritidis	1,9,12	g,m	__		886724	PRJNA52509	52509	Proteobacteria	Gammaproteobacteria	4.69555	52.1	-	-	-	-	ALGE01	44	4801	4547	2012-12-31	2016-11-23	Contig	FDA	SAMN01041172	GCA_000329525.1	-	-	23383127
Salmonella enterica subsp. enterica serovar Enteritidis str. CDC_2010K_1457	Salmonella enterica	enterica	Enteritidis	1,9,12	g,m	__		885386	PRJNA52383	52383	Proteobacteria	Gammaproteobacteria	4.69394	52.1	-	-	-	-	ALFU01	31	4804	4542	2012-12-31	2016-11-23	Contig	FDA	SAMN01041173	GCA_000329325.1	-	-	23383127
Salmonella enterica subsp. enterica serovar Enteritidis str. CDC_2010K_1543	Salmonella enterica	enterica	Enteritidis	1,9,12	g,m	__		882877	PRJNA52001	52001	Proteobacteria	Gammaproteobacteria	4.69163	52.1	-	-	-	-	ALFL01	37	4795	4560	2012-12-31	2016-11-23	Contig	FDA	SAMN01041149	GCA_000329145.1	-	-	23383127
Salmonella enterica subsp. enterica serovar Enteritidis str. CDC_2010K_1558	Salmonella enterica	enterica	Enteritidis	1,9,12	g,m	__		885380	PRJNA52371	52371	Proteobacteria	Gammaproteobacteria	4.73317	52	-	-	-	-	ALFO01	40	4851	4611	2012-12-31	2016-11-23	Contig	FDA	SAMN01041157	GCA_000329205.1	-	-	23383127
Salmonella enterica subsp. enterica serovar Enteritidis str. CDC_2010K_1559	Salmonella enterica	enterica	Enteritidis	1,9,12	g,m	__		886718	PRJNA52499	52499	Proteobacteria	Gammaproteobacteria	4.72547	52.1	-	-	-	-	ALFZ01	65	4841	4588	2012-12-31	2016-11-23	Contig	FDA	SAMN01041158	GCA_000329425.1	-	-	23383127
Salmonella enterica subsp. enterica serovar Enteritidis str. CDC_2010K_1565	Salmonella enterica	enterica	Enteritidis	1,9,12	g,m	__		886719	PRJNA52501	52501	Proteobacteria	Gammaproteobacteria	4.68909	52.2	-	-	-	-	ALGA01	64	4804	4542	2012-12-31	2016-11-23	Contig	FDA	SAMN01041159	GCA_000329445.1	-	-	23383127
Salmonella enterica subsp. enterica serovar Enteritidis str. CDC_2010K_1566	Salmonella enterica	enterica	Enteritidis	1,9,12	g,m	__		882875	PRJNA51997	51997	Proteobacteria	Gammaproteobacteria	4.69091	52.1	-	-	-	-	ALFJ01	42	4796	4559	2012-12-31	2016-11-23	Contig	FDA	SAMN01041160	GCA_000329105.1	-	-	23383127
Salmonella enterica subsp. enterica serovar Enteritidis str. CDC_2010K_1575	Salmonella enterica	enterica	Enteritidis	1,9,12	g,m	__		886725	PRJNA52511	52511	Proteobacteria	Gammaproteobacteria	4.69086	52.2	-	-	-	-	ALGF01	51	4797	4550	2012-12-31	2016-11-23	Contig	FDA	SAMN01041161	GCA_000329545.1	-	-	23383127
Salmonella enterica subsp. enterica serovar Enteritidis str. CDC_2010K_1580	Salmonella enterica	enterica	Enteritidis	1,9,12	g,m	__		882876	PRJNA51999	51999	Proteobacteria	Gammaproteobacteria	4.69203	52.1	-	-	-	-	ALFK01	37	4796	4561	2012-12-31	2016-11-23	Contig	FDA	SAMN01041162	GCA_000329125.1	-	-	23383127
Salmonella enterica subsp. enterica serovar Enteritidis str. CDC_2010K_1594	Salmonella enterica	enterica	Enteritidis	1,9,12	g,m	__		882874	PRJNA51995	51995	Proteobacteria	Gammaproteobacteria	4.72988	52	-	-	-	-	ALFI01	51	4842	4598	2012-12-31	2016-11-23	Contig	FDA	SAMN01041176	GCA_000329085.1	-	-	23383127
Salmonella enterica subsp. enterica serovar Enteritidis str. CDC_2010K_1725	Salmonella enterica	enterica	Enteritidis	1,9,12	g,m	__		886726	PRJNA52513	52513	Proteobacteria	Gammaproteobacteria	4.73522	52	-	-	-	-	ALGG01	41	4856	4608	2012-12-31	2016-11-23	Contig	FDA	SAMN01041166	GCA_000329565.1	-	-	23383127
Salmonella enterica subsp. enterica serovar Enteritidis str. CDC_2010K_1729	Salmonella enterica	enterica	Enteritidis	1,9,12	g,m	__		885383	PRJNA52377	52377	Proteobacteria	Gammaproteobacteria	4.73396	52	-	-	-	-	ALFR01	34	4856	4619	2012-12-31	2016-11-23	Contig	FDA	SAMN01041167	GCA_000329265.1	-	-	23383127
Salmonella enterica subsp. enterica serovar Enteritidis str. CDC_2010K_1745	Salmonella enterica	enterica	Enteritidis	1,9,12	g,m	__		886727	PRJNA52515	52515	Proteobacteria	Gammaproteobacteria	4.73045	52	-	-	-	-	ALGH01	53	4840	4607	2012-12-31	2016-11-23	Contig	FDA	SAMN01041187	GCA_000329585.1	-	-	23383127
Salmonella enterica subsp. enterica serovar Enteritidis str. CDC_2010K_1747	Salmonella enterica	enterica	Enteritidis	1,9,12	g,m	__		885387	PRJNA52385	52385	Proteobacteria	Gammaproteobacteria	4.73223	52	-	-	-	-	ALFV01	44	4847	4605	2012-12-31	2016-11-23	Contig	FDA	SAMN01041188	GCA_000329345.1	-	-	23383127
Salmonella enterica subsp. enterica serovar Enteritidis str. CDC_2010K_1791	Salmonella enterica	enterica	Enteritidis	1,9,12	g,m	__		886728	PRJNA52517	52517	Proteobacteria	Gammaproteobacteria	4.69353	52.1	-	-	-	-	ALGI01	40	4795	4552	2012-12-31	2016-11-23	Contig	FDA	SAMN01041182	GCA_000329605.1	-	-	23383127
Salmonella enterica subsp. enterica serovar Enteritidis str. CDC_2010K_1795	Salmonella enterica	enterica	Enteritidis	1,9,12	g,m	__		886720	PRJNA52519	52519	Proteobacteria	Gammaproteobacteria	4.68986	52.1	-	-	-	-	ALGJ01	47	4801	4544	2012-12-31	2016-11-23	Contig	FDA	SAMN01041183	GCA_000329625.1	-	-	23383127
Salmonella enterica subsp. enterica serovar Enteritidis str. CDC_2010K_1808	Salmonella enterica	enterica	Enteritidis	1,9,12	g,m	__		886721	PRJNA52503	52503	Proteobacteria	Gammaproteobacteria	4.73115	52	-	-	-	-	ALGB01	65	4862	4586	2012-12-31	2016-11-23	Contig	FDA	SAMN01041184	GCA_000329465.1	-	-	23383127
Salmonella enterica subsp. enterica serovar Enteritidis str. CDC_2010K_1810	Salmonella enterica	enterica	Enteritidis	1,9,12	g,m	__		882879	PRJNA52005	52005	Proteobacteria	Gammaproteobacteria	4.72953	52	-	-	-	-	ALFN01	60	4854	4602	2012-12-31	2016-11-23	Contig	FDA	SAMN01041185	GCA_000329185.1	-	-	23383127
Salmonella enterica subsp. enterica serovar Enteritidis str. CDC_2010K_1811	Salmonella enterica	enterica	Enteritidis	1,9,12	g,m	__		886722	PRJNA52505	52505	Proteobacteria	Gammaproteobacteria	4.73073	52	-	-	-	-	ALGC01	57	4852	4605	2012-12-31	2016-11-23	Contig	FDA	SAMN01041186	GCA_000329485.1	-	-	23383127
Salmonella enterica subsp. enterica serovar Enteritidis str. CDC_2010K_1882	Salmonella enterica	enterica	Enteritidis	1,9,12	g,m	__		882872	PRJNA51991	51991	Proteobacteria	Gammaproteobacteria	4.73153	52	-	-	-	-	ALFG01	40	4844	4610	2012-12-31	2016-11-23	Contig	FDA	SAMN01041156	GCA_000329045.1	-	-	23383127
Salmonella enterica subsp. enterica serovar Enteritidis str. CDC_2010K_1884	Salmonella enterica	enterica	Enteritidis	1,9,12	g,m	__		882873	PRJNA51993	51993	Proteobacteria	Gammaproteobacteria	4.73102	52	-	-	-	-	ALFH01	51	4855	4599	2012-12-31	2016-11-23	Contig	FDA	SAMN01041155	GCA_000329065.1	-	-	23383127
Salmonella enterica subsp. enterica serovar Enteritidis str. CHS4	Salmonella enterica	enterica	Enteritidis	1,9,12	g,m	__		984213	PRJNA62795	62795	Proteobacteria	Gammaproteobacteria	4.6858	52	-	-	-	-	ALHC01	65	4814	4532	2012-12-31	2016-11-23	Contig	FDA	SAMN01041153	GCA_000330005.1	-	-	23383127
Salmonella enterica subsp. enterica serovar Enteritidis str. CHS44	Salmonella enterica	enterica	Enteritidis	1,9,12	g,m	__		702979	PRJNA42907	42907	Proteobacteria	Gammaproteobacteria	4.69457	52.1	-	-	-	-	ALFF01	120	4846	4530	2012-12-31	2016-11-23	Contig	FDA	SAMN01041154	GCA_000329025.1	-	-	23383127
Salmonella enterica subsp. enterica serovar Enteritidis str. CVM_56-3991	Salmonella enterica	enterica	Enteritidis	1,9,12	g,m	__		925128	PRJNA59991	59991	Proteobacteria	Gammaproteobacteria	4.69615	52.1	-	-	-	-	ALGT01	51	4807	4547	2012-12-31	2016-11-23	Contig	FDA	SAMN01041100	GCA_000329825.1	-	-	23383127
Salmonella enterica subsp. enterica serovar Enteritidis str. CVM_69-4941	Salmonella enterica	enterica	Enteritidis	1,9,12	g,m	__		930768	PRJNA60509	60509	Proteobacteria	Gammaproteobacteria	4.69272	52.1	-	-	-	-	ALGZ01	69	4803	4533	2012-12-31	2016-11-23	Contig	FDA	SAMN01041139	GCA_000329945.1	-	-	23383127
Salmonella enterica subsp. enterica serovar Enteritidis str. CVM_76-3618	Salmonella enterica	enterica	Enteritidis	1,9,12	g,m	__		925129	PRJNA59993	59993	Proteobacteria	Gammaproteobacteria	4.68436	52.1	-	-	-	-	ALGU01	104	4811	4480	2012-12-31	2016-11-23	Contig	FDA	SAMN01041141	GCA_000329845.1	-	-	23383127
Salmonella enterica subsp. enterica serovar Enteritidis str. CVM_81-2490	Salmonella enterica	enterica	Enteritidis	1,9,12	g,m	__		925131	PRJNA59997	59997	Proteobacteria	Gammaproteobacteria	4.68492	52.1	-	-	-	-	ALGW01	63	4788	4537	2012-12-31	2016-11-23	Contig	FDA	SAMN01041146	GCA_000329885.1	-	-	23383127
Salmonella enterica subsp. enterica serovar Enteritidis str. CVM_N202	Salmonella enterica	enterica	Enteritidis	1,9,12	g,m	__		925127	PRJNA59989	59989	Proteobacteria	Gammaproteobacteria	4.69536	52.1	-	-	-	-	ALGS01	44	4800	4533	2012-12-31	2016-11-23	Contig	FDA	SAMN01041163	GCA_000329805.1	-	-	23383127
Salmonella enterica subsp. enterica serovar Enteritidis str. EC20090135	Salmonella enterica	enterica	Enteritidis	1,9,12	g,m	__		1412460	PRJNA219482	219482	Proteobacteria	Gammaproteobacteria	4.68654	52.2	NZ_CP007320.2	CP007320.2	-	-	-	1	4709	4456	2014-04-01	2016-11-28	Chromosome	LFZ	SAMN02384181	GCA_000623755.2	-	-	24786953
Salmonella enterica subsp. enterica serovar Enteritidis str. EC20090193	Salmonella enterica	enterica	Enteritidis	1,9,12	g,m	__		1412459	PRJNA219482	219482	Proteobacteria	Gammaproteobacteria	4.68585	52.2	NZ_CP007321.2	CP007321.2	-	-	-	1	4709	4461	2014-04-01	2016-11-28	Chromosome	LFZ	SAMN02384180	GCA_000623775.2	-	-	24786953
Salmonella enterica subsp. enterica serovar Enteritidis str. EC20090195	Salmonella enterica	enterica	Enteritidis	1,9,12	g,m	__		1412587	PRJNA219482	219482	Proteobacteria	Gammaproteobacteria	4.68585	52.2	NZ_CP007430.2	CP007430.2	-	-	-	1	4713	4459	2014-04-01	2016-11-29	Chromosome	LFZ	SAMN02384308	GCA_000625675.2	-	-	24786953
Salmonella enterica subsp. enterica serovar Enteritidis str. EC20090332	Salmonella enterica	enterica	Enteritidis	1,9,12	g,m	__		1412461	PRJNA219482	219482	Proteobacteria	Gammaproteobacteria	4.68585	52.2	NZ_CP007322.2	CP007322.2	-	-	-	1	4710	4462	2014-04-01	2016-11-28	Chromosome	LFZ	SAMN02384182	GCA_000623795.2	-	-	24786953
Salmonella enterica subsp. enterica serovar Enteritidis str. EC20090530	Salmonella enterica	enterica	Enteritidis	1,9,12	g,m	__		1412585	PRJNA219482	219482	Proteobacteria	Gammaproteobacteria	4.68584	52.2	NZ_CP007298.2	CP007298.2	-	-	-	1	4711	4459	2014-04-02	2016-12-01	Chromosome	LFZ	SAMN02384306	GCA_000625395.2	-	-	24786953
Salmonella enterica subsp. enterica serovar Enteritidis str. EC20090531	Salmonella enterica	enterica	Enteritidis	1,9,12	g,m	__		1412462	PRJNA219482	219482	Proteobacteria	Gammaproteobacteria	4.68583	52.2	NZ_CP007422.2	CP007422.2	-	-	-	1	4710	4459	2014-04-01	2016-11-28	Chromosome	LFZ	SAMN02384183	GCA_000626155.2	-	-	24786953
Salmonella enterica subsp. enterica serovar Enteritidis str. EC20090641	Salmonella enterica	enterica	Enteritidis	1,9,12	g,m	__		1412453	PRJNA219482	219482	Proteobacteria	Gammaproteobacteria	4.71231	52.2	NZ_CP007249.2	CP007249.2	-	-	-	1	4802	4543	2014-04-02	2016-11-28	Complete Genome	LFZ	SAMN02384172	GCA_000626275.2	-	-	26404595
Salmonella enterica subsp. enterica serovar Enteritidis str. EC20090698	Salmonella enterica	enterica	Enteritidis	1,9,12	g,m	__		1412454	PRJNA219482	219482	Proteobacteria	Gammaproteobacteria	4.681	52.2	NZ_CP007248.1	CP007248.1	-	-	-	1	4747	4503	2014-04-02	2016-11-25	Complete Genome	LFZ	SAMN02384173	GCA_000626255.1	-	-	24762938
Salmonella enterica subsp. enterica serovar Enteritidis str. EC20090884	Salmonella enterica	enterica	Enteritidis	1,9,12	g,m	__		1412463	PRJNA219482	219482	Proteobacteria	Gammaproteobacteria	4.68584	52.2	NZ_CP007421.2	CP007421.2	-	-	-	1	4709	4459	2014-04-01	2016-11-28	Chromosome	LFZ	SAMN02384184	GCA_000626135.2	-	-	24786953
Salmonella enterica subsp. enterica serovar Enteritidis str. EC20100088	Salmonella enterica	enterica	Enteritidis	1,9,12	g,m	__		1412598	PRJNA219482	219482	Proteobacteria	Gammaproteobacteria	4.68584	52.2	NZ_CP007355.2	CP007355.2	-	-	-	1	4711	4458	2014-04-02	2016-11-28	Chromosome	LFZ	SAMN02384319	GCA_000625415.2	-	-	24786953
Salmonella enterica subsp. enterica serovar Enteritidis str. EC20100089	Salmonella enterica	enterica	Enteritidis	1,9,12	g,m	__		1412599	PRJNA219482	219482	Proteobacteria	Gammaproteobacteria	4.68585	52.2	NZ_CP007356.2	CP007356.2	-	-	-	1	4709	4457	2014-04-02	2016-12-03	Chromosome	LFZ	SAMN02384320	GCA_000625435.2	-	-	24786953
Salmonella enterica subsp. enterica serovar Enteritidis str. EC20100100	Salmonella enterica	enterica	Enteritidis	1,9,12	g,m	__		1412586	PRJNA219482	219482	Proteobacteria	Gammaproteobacteria	4.68584	52.2	NZ_CP007357.2	CP007357.2	-	-	-	1	4710	4458	2014-04-02	2016-12-03	Chromosome	LFZ	SAMN02384307	GCA_000968775.2	-	-	24786953
Salmonella enterica subsp. enterica serovar Enteritidis str. EC20100101	Salmonella enterica	enterica	Enteritidis	1,9,12	g,m	__		1412457	PRJNA219482	219482	Proteobacteria	Gammaproteobacteria	4.65416	52.2	NZ_CP007246.1	CP007246.1	-	-	-	1	4730	4473	2014-04-02	2016-11-25	Complete Genome	LFZ	SAMN02384178	GCA_000626215.1	-	-	24762938
Salmonella enterica subsp. enterica serovar Enteritidis str. EC20100103	Salmonella enterica	enterica	Enteritidis	1,9,12	g,m	__		1412458	PRJNA219482	219482	Proteobacteria	Gammaproteobacteria	4.68583	52.2	NZ_CP007420.2	CP007420.2	-	-	-	1	4710	4458	2014-04-01	2016-11-28	Chromosome	LFZ	SAMN02384179	GCA_000626115.2	-	-	24786953
Salmonella enterica subsp. enterica serovar Enteritidis str. EC20100130	Salmonella enterica	enterica	Enteritidis	1,9,12	g,m	__		1412464	PRJNA219482	219482	Proteobacteria	Gammaproteobacteria	4.68585	52.2	NZ_CP007358.2	CP007358.2	-	-	-	1	4708	4460	2014-04-02	2016-12-03	Chromosome	LFZ	SAMN02384185	GCA_000831045.2	-	-	24786953
Salmonella enterica subsp. enterica serovar Enteritidis str. EC20100131	Salmonella enterica	enterica	Enteritidis	1,9,12	g,m	__		1412584	PRJNA219482	219482	Proteobacteria	Gammaproteobacteria	4.68585	52.2	NZ_CP007432.2	CP007432.2	-	-	-	1	4707	4457	2014-04-01	2016-11-29	Chromosome	LFZ	SAMN02384305	GCA_000625715.2	-	-	24786953
Salmonella enterica subsp. enterica serovar Enteritidis str. EC20100134	Salmonella enterica	enterica	Enteritidis	1,9,12	g,m	__		1412465	PRJNA219482	219482	Proteobacteria	Gammaproteobacteria	4.68585	52.2	NZ_CP007359.2	CP007359.2	-	-	-	1	4710	4462	2014-04-02	2016-11-28	Chromosome	LFZ	SAMN02384186	GCA_000831025.2	-	-	24786953
Salmonella enterica subsp. enterica serovar Enteritidis str. EC20100325	Salmonella enterica	enterica	Enteritidis	1,9,12	g,m	__		1412600	PRJNA219482	219482	Proteobacteria	Gammaproteobacteria	4.68585	52.2	NZ_CP007360.2	CP007360.2	-	-	-	1	4767	4506	2014-04-11	2016-11-28	Complete Genome	LFZ	SAMN02384321	GCA_000626695.2	-	-	24786953
Salmonella enterica subsp. enterica serovar Enteritidis str. EC20110221	Salmonella enterica	enterica	Enteritidis	1,9,12	g,m	__		1412455	PRJNA219482	219482	Proteobacteria	Gammaproteobacteria	4.70903	52.2	NZ_CP007247.1	CP007247.1	-	-	-	1	4789	4540	2014-04-02	2016-11-25	Complete Genome	LFZ	SAMN02384174	GCA_000626235.1	-	-	24762938
Salmonella enterica subsp. enterica serovar Enteritidis str. EC20110222	Salmonella enterica	enterica	Enteritidis	1,9,12	g,m	__		1412456	PRJNA219482	219482	Proteobacteria	Gammaproteobacteria	4.6862	52.2	NZ_CP007323.2	CP007323.2	-	-	-	1	4712	4458	2014-04-01	2016-11-30	Chromosome	LFZ	SAMN02384175	GCA_000624275.2	-	-	24786953
Salmonella enterica subsp. enterica serovar Enteritidis str. EC20110223	Salmonella enterica	enterica	Enteritidis	1,9,12	g,m	__		1412451	PRJNA219482	219482	Proteobacteria	Gammaproteobacteria	4.68585	52.2	NZ_CP007266.2,NZ_CP007266.2	CP007266.1,CP007266.2	-	-	-	1	4708	4460	2014-04-01	2016-12-03	Chromosome	LFZ	SAMN02384165	GCA_000623175.2	-	-	24786953
Salmonella enterica subsp. enterica serovar Enteritidis str. EC20110353	Salmonella enterica	enterica	Enteritidis	1,9,12	g,m	__		1243618	PRJNA219482	219482	Proteobacteria	Gammaproteobacteria	4.71045	52.1	-	CP007251.1	-	-	-	1	4572	3934	2014-04-02	2014-04-28	Complete Genome	LFZ	SAMN02384170	GCA_000626315.1	-	-	24762938
Salmonella enterica subsp. enterica serovar Enteritidis str. EC20110354	Salmonella enterica	enterica	Enteritidis	1,9,12	g,m	__		1243619	PRJNA219482	219482	Proteobacteria	Gammaproteobacteria	4.71116	52.2	NZ_CP007175.1	CP007175.1	-	-	-	1	4793	4540	2014-04-02	2016-11-25	Complete Genome	LFZ	SAMN02384160	GCA_000626175.1	-	-	24762938
Salmonella enterica subsp. enterica serovar Enteritidis str. EC20110355	Salmonella enterica	enterica	Enteritidis	1,9,12	g,m	__		1243620	PRJNA219482	219482	Proteobacteria	Gammaproteobacteria	4.68184	52.2	NZ_CP007250.1	CP007250.1	-	-	-	1	4758	4506	2014-04-02	2016-11-25	Complete Genome	LFZ	SAMN02384171	GCA_000626295.1	-	-	24762938
Salmonella enterica subsp. enterica serovar Enteritidis str. EC20110356	Salmonella enterica	enterica	Enteritidis	1,9,12	g,m	__		1243621	PRJNA219482	219482	Proteobacteria	Gammaproteobacteria	4.68281	52.2	NZ_CP007262.1	CP007262.1	-	-	-	1	4759	4508	2014-04-01	2016-11-25	Complete Genome	LFZ	SAMN02384161	GCA_000623375.1	-	-	24762938
Salmonella enterica subsp. enterica serovar Enteritidis str. EC20110357	Salmonella enterica	enterica	Enteritidis	1,9,12	g,m	__		1244111	PRJNA219482	219482	Proteobacteria	Gammaproteobacteria	4.67842	52.2	NZ_CP007261.1	CP007261.1	-	-	-	1	4751	4503	2014-04-01	2016-11-25	Complete Genome	LFZ	SAMN02384162	GCA_000623355.1	-	-	24762938
Salmonella enterica subsp. enterica serovar Enteritidis str. EC20110358	Salmonella enterica	enterica	Enteritidis	1,9,12	g,m	__		1244112	PRJNA219482	219482	Proteobacteria	Gammaproteobacteria	4.67869	52.2	NZ_CP007260.1	CP007260.1	-	-	-	1	4748	4500	2014-04-01	2016-11-25	Complete Genome	LFZ	SAMN02384163	GCA_000623335.1	-	-	24762938
Salmonella enterica subsp. enterica serovar Enteritidis str. EC20110359	Salmonella enterica	enterica	Enteritidis	1,9,12	g,m	__		1244113	PRJNA219482	219482	Proteobacteria	Gammaproteobacteria	4.71147	52.2	NZ_CP007259.1	CP007259.1	-	-	-	1	4794	4540	2014-04-01	2016-11-25	Complete Genome	LFZ	SAMN02384164	GCA_000623315.1	-	-	24762938
Salmonella enterica subsp. enterica serovar Enteritidis str. EC20110360	Salmonella enterica	enterica	Enteritidis	1,9,12	g,m	__		1244118	PRJNA219482	219482	Proteobacteria	Gammaproteobacteria	4.67862	52.2	NZ_CP007258.1	CP007258.1	-	-	-	1	4752	4496	2014-04-01	2016-11-25	Complete Genome	LFZ	SAMN02384166	GCA_000623295.1	-	-	24762938
Salmonella enterica subsp. enterica serovar Enteritidis str. EC20110361	Salmonella enterica	enterica	Enteritidis	1,9,12	g,m	__		1244119	PRJNA219482	219482	Proteobacteria	Gammaproteobacteria	4.68291	52.2	NZ_CP007263.1	CP007263.1	-	-	-	1	4755	4493	2014-04-01	2016-11-25	Complete Genome	LFZ	SAMN02384167	GCA_000623275.1	-	-	24762938
Salmonella enterica subsp. enterica serovar Enteritidis str. EC20111095	Salmonella enterica	enterica	Enteritidis	1,9,12	g,m	__		1244120	PRJNA219482	219482	Proteobacteria	Gammaproteobacteria	4.67995	52.2	NZ_CP007254.1	CP007254.1	-	-	-	1	4758	4502	2014-04-02	2016-11-25	Complete Genome	LFZ	SAMN02384168	GCA_000626375.1	-	-	24762938
Salmonella enterica subsp. enterica serovar Enteritidis str. EC20111174	Salmonella enterica	enterica	Enteritidis	1,9,12	g,m	__		1244122	PRJNA219482	219482	Proteobacteria	Gammaproteobacteria	4.6838	52.2	NZ_CP007253.1	CP007253.1	-	-	-	1	4760	4499	2014-04-02	2016-11-25	Complete Genome	LFZ	SAMN02384177	GCA_000626355.1	-	-	24762938
Salmonella enterica subsp. enterica serovar Enteritidis str. EC20111175	Salmonella enterica	enterica	Enteritidis	1,9,12	g,m	__		1244121	PRJNA219482	219482	Proteobacteria	Gammaproteobacteria	4.67981	52.2	NZ_CP007252.1	CP007252.1	-	-	-	1	4756	4499	2014-04-02	2016-11-25	Complete Genome	LFZ	SAMN02384176	GCA_000626335.1	-	-	24762938
Salmonella enterica subsp. enterica serovar Enteritidis str. EC20111510	Salmonella enterica	enterica	Enteritidis	1,9,12	g,m	__		1412549	PRJNA219482	219482	Proteobacteria	Gammaproteobacteria	4.68584	52.2	NZ_CP007498.2	CP007498.2	-	-	-	1	4711	4456	2014-04-02	2016-12-03	Chromosome	LFZ	SAMN02384270	GCA_000626555.2	-	-	24786953
Salmonella enterica subsp. enterica serovar Enteritidis str. EC20111514	Salmonella enterica	enterica	Enteritidis	1,9,12	g,m	__		1412539	PRJNA219482	219482	Proteobacteria	Gammaproteobacteria	4.68584	52.2	NZ_CP007324.2	CP007324.2	-	-	-	1	4714	4457	2014-04-01	2016-12-03	Chromosome	LFZ	SAMN02384260	GCA_000624295.2	-	-	24786953
Salmonella enterica subsp. enterica serovar Enteritidis str. EC20111515	Salmonella enterica	enterica	Enteritidis	1,9,12	g,m	__		1412538	PRJNA219482	219482	Proteobacteria	Gammaproteobacteria	4.68585	52.2	NZ_CP007325.2	CP007325.2	-	-	-	1	4710	4454	2014-04-01	2016-11-29	Chromosome	LFZ	SAMN02384259	GCA_000624315.2	-	-	24786953
Salmonella enterica subsp. enterica serovar Enteritidis str. EC20111554	Salmonella enterica	enterica	Enteritidis	1,9,12	g,m	__		1412567	PRJNA219482	219482	Proteobacteria	Gammaproteobacteria	4.68585	52.2	NZ_CP007326.2	CP007326.2	-	-	-	1	4710	4456	2014-04-02	2016-12-01	Chromosome	LFZ	SAMN02384288	GCA_000624335.2	-	-	24786953
Salmonella enterica subsp. enterica serovar Enteritidis str. EC20111561	Salmonella enterica	enterica	Enteritidis	1,9,12	g,m	__		1412572	PRJNA219482	219482	Proteobacteria	Gammaproteobacteria	4.68585	52.2	NZ_CP007327.2	CP007327.2	-	-	-	1	4712	4461	2014-04-01	2016-11-28	Chromosome	LFZ	SAMN02384293	GCA_000624355.2	-	-	24786953
Salmonella enterica subsp. enterica serovar Enteritidis str. EC20111576	Salmonella enterica	enterica	Enteritidis	1,9,12	g,m	__		1412535	PRJNA219482	219482	Proteobacteria	Gammaproteobacteria	4.68584	52.2	NZ_CP007328.2	CP007328.2	-	-	-	1	4710	4453	2014-04-01	2016-12-03	Chromosome	LFZ	SAMN02384256	GCA_000624375.2	-	-	24786953
Salmonella enterica subsp. enterica serovar Enteritidis str. EC20120002	Salmonella enterica	enterica	Enteritidis	1,9,12	g,m	__		1412466	PRJNA219482	219482	Proteobacteria	Gammaproteobacteria	4.67942	52.2	NZ_CP007329.2	CP007329.2	-	-	-	1	4758	4504	2014-04-01	2016-11-28	Complete Genome	LFZ	SAMN02384187	GCA_000624395.2	-	-	26404595
Salmonella enterica subsp. enterica serovar Enteritidis str. EC20120003	Salmonella enterica	enterica	Enteritidis	1,9,12	g,m	__		1412467	PRJNA219482	219482	Proteobacteria	Gammaproteobacteria	4.68597	52.2	NZ_CP007330.2	CP007330.2	-	-	-	1	4710	4459	2014-04-01	2016-12-03	Chromosome	LFZ	SAMN02384188	GCA_000624415.2	-	-	24786953
Salmonella enterica subsp. enterica serovar Enteritidis str. EC20120005	Salmonella enterica	enterica	Enteritidis	1,9,12	g,m	__		1412468	PRJNA219482	219482	Proteobacteria	Gammaproteobacteria	4.67929	52.2	NZ_CP007267.2	CP007267.2	-	-	-	1	4758	4503	2014-04-01	2016-11-28	Complete Genome	LFZ	SAMN02384189	GCA_000623195.2	-	-	26404595
Salmonella enterica subsp. enterica serovar Enteritidis str. EC20120007	Salmonella enterica	enterica	Enteritidis	1,9,12	g,m	__		1412469	PRJNA219482	219482	Proteobacteria	Gammaproteobacteria	4.68585	52.2	NZ_CP007331.2	CP007331.2	-	-	-	1	4708	4460	2014-04-01	2016-11-28	Chromosome	LFZ	SAMN02384190	GCA_000624435.2	-	-	24786953
Salmonella enterica subsp. enterica serovar Enteritidis str. EC20120008	Salmonella enterica	enterica	Enteritidis	1,9,12	g,m	__		1412470	PRJNA219482	219482	Proteobacteria	Gammaproteobacteria	4.71192	52.2	NZ_CP007245.1	CP007245.1	-	-	-	1	4797	4516	2014-04-02	2016-11-25	Complete Genome	LFZ	SAMN02384191	GCA_000626195.1	-	-	24762938
Salmonella enterica subsp. enterica serovar Enteritidis str. EC20120009	Salmonella enterica	enterica	Enteritidis	1,9,12	g,m	__		1412471	PRJNA219482	219482	Proteobacteria	Gammaproteobacteria	4.68585	52.2	NZ_CP007438.1	CP007438.2	-	-	-	1	4710	4462	2014-04-02	2016-12-01	Chromosome	LFZ	SAMN02384192	GCA_000626395.2	-	-	24786953
Salmonella enterica subsp. enterica serovar Enteritidis str. EC20120051	Salmonella enterica	enterica	Enteritidis	1,9,12	g,m	__		1412601	PRJNA219482	219482	Proteobacteria	Gammaproteobacteria	4.68585	52.2	NZ_CP007433.2	CP007433.2	-	-	-	1	4709	4454	2014-04-01	2016-11-29	Chromosome	LFZ	SAMN02384322	GCA_000625835.2	-	-	24786953
Salmonella enterica subsp. enterica serovar Enteritidis str. EC20120200	Salmonella enterica	enterica	Enteritidis	1,9,12	g,m	__		1412529	PRJNA219482	219482	Proteobacteria	Gammaproteobacteria	4.68585	52.2	NZ_CP007434.2	CP007434.2	-	-	-	1	4766	4505	2014-04-01	2016-11-28	Complete Genome	LFZ	SAMN02384250	GCA_000626095.2	-	-	24786953
Salmonella enterica subsp. enterica serovar Enteritidis str. EC20120213	Salmonella enterica	enterica	Enteritidis	1,9,12	g,m	__		1412528	PRJNA219482	219482	Proteobacteria	Gammaproteobacteria	4.68585	52.2	NZ_CP007344.2	CP007344.2	-	-	-	1	4707	4458	2014-04-01	2016-11-29	Chromosome	LFZ	SAMN02384249	GCA_000624455.2	-	-	24786953
Salmonella enterica subsp. enterica serovar Enteritidis str. EC20120219	Salmonella enterica	enterica	Enteritidis	1,9,12	g,m	__		1412548	PRJNA219482	219482	Proteobacteria	Gammaproteobacteria	4.68584	52.2	NZ_CP007345.2	CP007345.2	-	-	-	1	4712	4456	2014-04-01	2016-12-03	Chromosome	LFZ	SAMN02384269	GCA_000624475.2	-	-	24786953
Salmonella enterica subsp. enterica serovar Enteritidis str. EC20120229	Salmonella enterica	enterica	Enteritidis	1,9,12	g,m	__		1412547	PRJNA219482	219482	Proteobacteria	Gammaproteobacteria	4.68583	52.2	NZ_CP007346.2	CP007346.2	-	-	-	1	4710	4457	2014-04-01	2016-12-03	Chromosome	LFZ	SAMN02384268	GCA_000624495.2	-	-	24786953
Salmonella enterica subsp. enterica serovar Enteritidis str. EC20120240	Salmonella enterica	enterica	Enteritidis	1,9,12	g,m	__		1412546	PRJNA219482	219482	Proteobacteria	Gammaproteobacteria	4.68584	52.2	NZ_CP007347.2	CP007347.2	-	-	-	1	4714	4456	2014-04-01	2016-12-03	Chromosome	LFZ	SAMN02384267	GCA_000624515.2	-	-	24786953
Salmonella enterica subsp. enterica serovar Enteritidis str. EC20120356	Salmonella enterica	enterica	Enteritidis	1,9,12	g,m	__		1412602	PRJNA219482	219482	Proteobacteria	Gammaproteobacteria	4.68619	52.2	NZ_CP007348.2	CP007348.2	-	-	-	1	4710	4458	2014-04-01	2016-11-28	Chromosome	LFZ	SAMN02384323	GCA_000624535.2	-	-	24786953
Salmonella enterica subsp. enterica serovar Enteritidis str. EC20120469	Salmonella enterica	enterica	Enteritidis	1,9,12	g,m	__		1412552	PRJNA219482	219482	Proteobacteria	Gammaproteobacteria	4.68584	52.2	NZ_CP007349.2	CP007349.2	-	-	-	1	4711	4459	2014-04-01	2016-12-03	Chromosome	LFZ	SAMN02384273	GCA_000624555.2	-	-	24786953
Salmonella enterica subsp. enterica serovar Enteritidis str. EC20120496	Salmonella enterica	enterica	Enteritidis	1,9,12	g,m	__		1412556	PRJNA219482	219482	Proteobacteria	Gammaproteobacteria	4.68585	52.2	NZ_CP007350.2	CP007350.2	-	-	-	1	4711	4459	2014-04-01	2016-12-03	Chromosome	LFZ	SAMN02384277	GCA_000624575.2	-	-	24786953
Salmonella enterica subsp. enterica serovar Enteritidis str. EC20120497	Salmonella enterica	enterica	Enteritidis	1,9,12	g,m	__		1412568	PRJNA219482	219482	Proteobacteria	Gammaproteobacteria	4.68585	52.2	NZ_CP007351.2	CP007351.2	-	-	-	1	4708	4454	2014-04-01	2016-12-03	Chromosome	LFZ	SAMN02384289	GCA_000624595.2	-	-	24786953
Salmonella enterica subsp. enterica serovar Enteritidis str. EC20120498	Salmonella enterica	enterica	Enteritidis	1,9,12	g,m	__		1412545	PRJNA219482	219482	Proteobacteria	Gammaproteobacteria	4.68583	52.2	NZ_CP007352.2	CP007352.2	-	-	-	1	4710	4454	2014-04-01	2016-11-28	Chromosome	LFZ	SAMN02384266	GCA_000624615.2	-	-	24786953
Salmonella enterica subsp. enterica serovar Enteritidis str. EC20120505	Salmonella enterica	enterica	Enteritidis	1,9,12	g,m	__		1412544	PRJNA219482	219482	Proteobacteria	Gammaproteobacteria	4.68583	52.2	NZ_CP007353.2	CP007353.2	-	-	-	1	4710	4456	2014-04-01	2016-12-03	Chromosome	LFZ	SAMN02384265	GCA_000624635.2	-	-	24786953
Salmonella enterica subsp. enterica serovar Enteritidis str. EC20120528	Salmonella enterica	enterica	Enteritidis	1,9,12	g,m	__		1412537	PRJNA219482	219482	Proteobacteria	Gammaproteobacteria	4.68583	52.2	NZ_CP007354.2	CP007354.2	-	-	-	1	4711	4457	2014-04-01	2016-12-01	Chromosome	LFZ	SAMN02384258	GCA_000624655.2	-	-	24786953
Salmonella enterica subsp. enterica serovar Enteritidis str. EC20120544	Salmonella enterica	enterica	Enteritidis	1,9,12	g,m	__		1412536	PRJNA219482	219482	Proteobacteria	Gammaproteobacteria	4.68584	52.2	NZ_CP007362.2	CP007362.2	-	-	-	1	4709	4456	2014-04-01	2016-12-01	Chromosome	LFZ	SAMN02384257	GCA_000623215.2	-	-	24786953
Salmonella enterica subsp. enterica serovar Enteritidis str. EC20120548	Salmonella enterica	enterica	Enteritidis	1,9,12	g,m	__		1412543	PRJNA219482	219482	Proteobacteria	Gammaproteobacteria	4.6859	52.2	NZ_CP007363.2	CP007363.2	-	-	-	1	4710	4456	2014-04-01	2016-12-03	Chromosome	LFZ	SAMN02384264	GCA_000623235.2	-	-	24786953
Salmonella enterica subsp. enterica serovar Enteritidis str. EC20120555	Salmonella enterica	enterica	Enteritidis	1,9,12	g,m	__		1412566	PRJNA219482	219482	Proteobacteria	Gammaproteobacteria	4.68585	52.2	NZ_CP007364.2	CP007364.2	-	-	-	1	4711	4458	2014-04-01	2016-12-03	Chromosome	LFZ	SAMN02384287	GCA_000623255.2	-	-	24786953
Salmonella enterica subsp. enterica serovar Enteritidis str. EC20120580	Salmonella enterica	enterica	Enteritidis	1,9,12	g,m	__		1412603	PRJNA219482	219482	Proteobacteria	Gammaproteobacteria	4.68583	52.2	NZ_CP007335.2	CP007335.2	-	-	-	1	4711	4459	2014-04-02	2016-11-28	Chromosome	LFZ	SAMN02384324	GCA_000625455.2	-	-	24786953
Salmonella enterica subsp. enterica serovar Enteritidis str. EC20120581	Salmonella enterica	enterica	Enteritidis	1,9,12	g,m	__		1412604	PRJNA219482	219482	Proteobacteria	Gammaproteobacteria	4.68584	52.2	NZ_CP007336.2	CP007336.2	-	-	-	1	4710	4458	2014-04-02	2016-12-03	Chromosome	LFZ	SAMN02384325	GCA_000625475.2	-	-	24786953
Salmonella enterica subsp. enterica serovar Enteritidis str. EC20120590	Salmonella enterica	enterica	Enteritidis	1,9,12	g,m	__		1412605	PRJNA219482	219482	Proteobacteria	Gammaproteobacteria	4.68584	52.2	NZ_CP007337.2	CP007337.2	-	-	-	1	4709	4453	2014-04-02	2016-11-28	Chromosome	LFZ	SAMN02384326	GCA_000625495.2	-	-	24786953
Salmonella enterica subsp. enterica serovar Enteritidis str. EC20120597	Salmonella enterica	enterica	Enteritidis	1,9,12	g,m	__		1412606	PRJNA219482	219482	Proteobacteria	Gammaproteobacteria	4.68584	52.2	NZ_CP007338.2	CP007338.2	-	-	-	1	4709	4455	2014-04-02	2016-12-03	Chromosome	LFZ	SAMN02384327	GCA_000625515.2	-	-	24786953
Salmonella enterica subsp. enterica serovar Enteritidis str. EC20120677	Salmonella enterica	enterica	Enteritidis	1,9,12	g,m	__		1412559	PRJNA219482	219482	Proteobacteria	Gammaproteobacteria	4.68585	52.2	NZ_CP007428.1	CP007428.2	-	-	-	1	4710	4457	2014-04-01	2016-11-29	Chromosome	LFZ	SAMN02384280	GCA_000625755.2	-	-	24786953
Salmonella enterica subsp. enterica serovar Enteritidis str. EC20120685	Salmonella enterica	enterica	Enteritidis	1,9,12	g,m	__		1412534	PRJNA219482	219482	Proteobacteria	Gammaproteobacteria	4.68583	52.1	NZ_CP007339.1	CP007339.2	-	-	-	1	4702	4441	2014-04-02	2016-11-29	Chromosome	LFZ	SAMN02384255	GCA_000625535.2	-	-	24786953
Salmonella enterica subsp. enterica serovar Enteritidis str. EC20120686	Salmonella enterica	enterica	Enteritidis	1,9,12	g,m	__		1412607	PRJNA219482	219482	Proteobacteria	Gammaproteobacteria	4.68583	52.2	NZ_CP007340.2	CP007340.2	-	-	-	1	4710	4457	2014-04-01	2016-11-28	Chromosome	LFZ	SAMN02384328	GCA_000625555.2	-	-	24786953
Salmonella enterica subsp. enterica serovar Enteritidis str. EC20120687	Salmonella enterica	enterica	Enteritidis	1,9,12	g,m	__		1412608	PRJNA219482	219482	Proteobacteria	Gammaproteobacteria	4.68583	52.2	NZ_CP007341.2	CP007341.2	-	-	-	1	4711	4459	2014-04-01	2016-12-01	Chromosome	LFZ	SAMN02384329	GCA_000625575.2	-	-	24786953
Salmonella enterica subsp. enterica serovar Enteritidis str. EC20120697	Salmonella enterica	enterica	Enteritidis	1,9,12	g,m	__		1412553	PRJNA219482	219482	Proteobacteria	Gammaproteobacteria	4.68584	52.2	NZ_CP007342.1	CP007342.2	-	-	-	1	4712	4457	2014-04-01	2016-12-03	Chromosome	LFZ	SAMN02384274	GCA_000625595.2	-	-	24786953
Salmonella enterica subsp. enterica serovar Enteritidis str. EC20120722	Salmonella enterica	enterica	Enteritidis	1,9,12	g,m	__		1412550	PRJNA219482	219482	Proteobacteria	Gammaproteobacteria	4.68584	52.2	NZ_CP007343.2	CP007343.2	-	-	-	1	4710	4451	2014-04-01	2016-12-03	Chromosome	LFZ	SAMN02384271	GCA_000625615.2	-	-	24786953
Salmonella enterica subsp. enterica serovar Enteritidis str. EC20120734	Salmonella enterica	enterica	Enteritidis	1,9,12	g,m	__		1412609	PRJNA219482	219482	Proteobacteria	Gammaproteobacteria	4.68602	52.2	NZ_CP007400.2	CP007400.2	-	-	-	1	4710	4458	2014-04-02	2016-11-28	Chromosome	LFZ	SAMN02384330	GCA_000624955.2	-	-	24786953
Salmonella enterica subsp. enterica serovar Enteritidis str. EC20120738	Salmonella enterica	enterica	Enteritidis	1,9,12	g,m	__		1412610	PRJNA219482	219482	Proteobacteria	Gammaproteobacteria	4.68585	52.2	NZ_CP007401.2	CP007401.2	-	-	-	1	4709	4458	2014-04-02	2016-12-03	Chromosome	LFZ	SAMN02384331	GCA_000624975.2	-	-	24786953
Salmonella enterica subsp. enterica serovar Enteritidis str. EC20120765	Salmonella enterica	enterica	Enteritidis	1,9,12	g,m	__		1412564	PRJNA219482	219482	Proteobacteria	Gammaproteobacteria	4.68598	52.2	NZ_CP007402.2	CP007402.2	-	-	-	1	4709	4457	2014-04-02	2016-11-28	Chromosome	LFZ	SAMN02384285	GCA_000624995.2	-	-	24786953
Salmonella enterica subsp. enterica serovar Enteritidis str. EC20120773	Salmonella enterica	enterica	Enteritidis	1,9,12	g,m	__		1412611	PRJNA219482	219482	Proteobacteria	Gammaproteobacteria	4.68584	52.2	NZ_CP007403.2	CP007403.2	-	-	-	1	4709	4452	2014-04-02	2016-12-03	Chromosome	LFZ	SAMN02384332	GCA_000625015.2	-	-	24786953
Salmonella enterica subsp. enterica serovar Enteritidis str. EC20120774	Salmonella enterica	enterica	Enteritidis	1,9,12	g,m	__		1412612	PRJNA219482	219482	Proteobacteria	Gammaproteobacteria	4.68584	52.2	NZ_CP007404.2	CP007404.2	-	-	-	1	4712	4458	2014-04-02	2016-12-03	Chromosome	LFZ	SAMN02384333	GCA_000625035.2	-	-	24786953
Salmonella enterica subsp. enterica serovar Enteritidis str. EC20120775	Salmonella enterica	enterica	Enteritidis	1,9,12	g,m	__		1412533	PRJNA219482	219482	Proteobacteria	Gammaproteobacteria	4.68584	52.2	NZ_CP007405.2	CP007405.2	-	-	-	1	4710	4458	2014-04-02	2016-12-03	Chromosome	LFZ	SAMN02384254	GCA_000625055.2	-	-	24786953
Salmonella enterica subsp. enterica serovar Enteritidis str. EC20120776	Salmonella enterica	enterica	Enteritidis	1,9,12	g,m	__		1412532	PRJNA219482	219482	Proteobacteria	Gammaproteobacteria	4.68584	52.2	NZ_CP007406.2	CP007406.2	-	-	-	1	4706	4452	2014-04-02	2016-12-03	Chromosome	LFZ	SAMN02384253	GCA_000625075.2	-	-	24786953
Salmonella enterica subsp. enterica serovar Enteritidis str. EC20120916	Salmonella enterica	enterica	Enteritidis	1,9,12	g,m	__		1412570	PRJNA219482	219482	Proteobacteria	Gammaproteobacteria	4.80799	52.1	NZ_CP007332.1	CP007332.1	-	-	-	1	5024	4562	2014-04-01	2016-11-25	Complete Genome	LFZ	SAMN02384291	GCA_000624155.1	-	-	24786953
Salmonella enterica subsp. enterica serovar Enteritidis str. EC20120917	Salmonella enterica	enterica	Enteritidis	1,9,12	g,m	__		1412613	PRJNA219482	219482	Proteobacteria	Gammaproteobacteria	4.68585	52.2	NZ_CP007407.2	CP007407.2	-	-	-	1	4711	4458	2014-04-02	2016-11-28	Chromosome	LFZ	SAMN02384334	GCA_000625095.2	-	-	24786953
Salmonella enterica subsp. enterica serovar Enteritidis str. EC20120918	Salmonella enterica	enterica	Enteritidis	1,9,12	g,m	__		1412614	PRJNA219482	219482	Proteobacteria	Gammaproteobacteria	4.68585	52.2	NZ_CP007408.2	CP007408.2	-	-	-	1	4712	4459	2014-04-02	2016-11-28	Chromosome	LFZ	SAMN02384335	GCA_000625115.2	-	-	24786953
Salmonella enterica subsp. enterica serovar Enteritidis str. EC20120925	Salmonella enterica	enterica	Enteritidis	1,9,12	g,m	__		1412615	PRJNA219482	219482	Proteobacteria	Gammaproteobacteria	4.68585	52.2	NZ_CP007375.2	CP007375.2	-	-	-	1	4712	4459	2014-04-02	2016-12-03	Chromosome	LFZ	SAMN02384336	GCA_000625135.2	-	-	24786953
Salmonella enterica subsp. enterica serovar Enteritidis str. EC20120927	Salmonella enterica	enterica	Enteritidis	1,9,12	g,m	__		1412617	PRJNA219482	219482	Proteobacteria	Gammaproteobacteria	4.68585	52.2	NZ_CP007376.2	CP007376.2	-	-	-	1	4711	4458	2014-04-02	2016-12-03	Chromosome	LFZ	SAMN02384338	GCA_000625155.2	-	-	24786953
Salmonella enterica subsp. enterica serovar Enteritidis str. EC20120929	Salmonella enterica	enterica	Enteritidis	1,9,12	g,m	__		1412618	PRJNA219482	219482	Proteobacteria	Gammaproteobacteria	4.68574	52.1	NZ_CP007463.2	CP007463.2	-	-	-	1	4717	4394	2014-04-02	2016-12-03	Chromosome	LFZ	SAMN02384339	GCA_000626415.2	-	-	24786953
Salmonella enterica subsp. enterica serovar Enteritidis str. EC20120963	Salmonella enterica	enterica	Enteritidis	1,9,12	g,m	__		1412531	PRJNA219482	219482	Proteobacteria	Gammaproteobacteria	4.68584	52.2	NZ_CP007377.2	CP007377.2	-	-	-	1	4713	4456	2014-04-02	2016-11-28	Chromosome	LFZ	SAMN02384252	GCA_000625175.2	-	-	24786953
Salmonella enterica subsp. enterica serovar Enteritidis str. EC20120968	Salmonella enterica	enterica	Enteritidis	1,9,12	g,m	__		1412558	PRJNA219482	219482	Proteobacteria	Gammaproteobacteria	4.68626	52.2	NZ_CP007378.2	CP007378.2	-	-	-	1	4711	4457	2014-04-02	2016-12-03	Chromosome	LFZ	SAMN02384279	GCA_000625195.2	-	-	24786953
Salmonella enterica subsp. enterica serovar Enteritidis str. EC20120969	Salmonella enterica	enterica	Enteritidis	1,9,12	g,m	__		1412619	PRJNA219482	219482	Proteobacteria	Gammaproteobacteria	4.68583	52.2	NZ_CP007379.2	CP007379.2	-	-	-	1	4709	4457	2014-04-02	2016-11-28	Chromosome	LFZ	SAMN02384340	GCA_000625215.2	-	-	24786953
Salmonella enterica subsp. enterica serovar Enteritidis str. EC20120970	Salmonella enterica	enterica	Enteritidis	1,9,12	g,m	__		1412542	PRJNA219482	219482	Proteobacteria	Gammaproteobacteria	4.68584	52.2	NZ_CP007380.2	CP007380.2	-	-	-	1	4709	4458	2014-04-02	2016-12-03	Chromosome	LFZ	SAMN02384263	GCA_000625235.2	-	-	24786953
Salmonella enterica subsp. enterica serovar Enteritidis str. EC20120994	Salmonella enterica	enterica	Enteritidis	1,9,12	g,m	__		1412569	PRJNA219482	219482	Proteobacteria	Gammaproteobacteria	4.6864	52.2	NZ_CP007365.1	CP007365.2	-	-	-	1	4709	4455	2014-04-01	2016-12-03	Chromosome	LFZ	SAMN02384290	GCA_000624675.2	-	-	24786953
Salmonella enterica subsp. enterica serovar Enteritidis str. EC20121004	Salmonella enterica	enterica	Enteritidis	1,9,12	g,m	__		1412530	PRJNA219482	219482	Proteobacteria	Gammaproteobacteria	4.68583	52.2	NZ_CP007366.1	CP007366.2	-	-	-	1	4710	4457	2014-04-01	2016-12-03	Chromosome	LFZ	SAMN02384251	GCA_000624695.2	-	-	24786953
Salmonella enterica subsp. enterica serovar Enteritidis str. EC20121175	Salmonella enterica	enterica	Enteritidis	1,9,12	g,m	__		1412592	PRJNA219482	219482	Proteobacteria	Gammaproteobacteria	4.67995	52.2	NZ_CP007269.1	CP007269.2	-	-	-	1	4758	4502	2014-04-01	2016-11-28	Complete Genome	LFZ	SAMN02384313	GCA_000623055.2	-	-	24786953
Salmonella enterica subsp. enterica serovar Enteritidis str. EC20121176	Salmonella enterica	enterica	Enteritidis	1,9,12	g,m	__		1412593	PRJNA219482	219482	Proteobacteria	Gammaproteobacteria	4.68585	52.2	-	CP007270.2	-	-	-	1	4481	4320	2014-04-01	2016-02-16	Chromosome	LFZ	SAMN02384314	GCA_000623075.2	-	-	24786953
Salmonella enterica subsp. enterica serovar Enteritidis str. EC20121177	Salmonella enterica	enterica	Enteritidis	1,9,12	g,m	__		1412594	PRJNA219482	219482	Proteobacteria	Gammaproteobacteria	4.68585	52.2	NZ_CP007333.1	CP007333.2	-	-	-	1	4767	4509	2014-04-01	2016-12-03	Complete Genome	LFZ	SAMN02384315	GCA_000624175.2	-	-	24786953
Salmonella enterica subsp. enterica serovar Enteritidis str. EC20121178	Salmonella enterica	enterica	Enteritidis	1,9,12	g,m	__		1412595	PRJNA219482	219482	Proteobacteria	Gammaproteobacteria	4.68585	52.2	NZ_CP007271.1	CP007271.2	-	-	-	1	4767	4511	2014-04-01	2016-11-28	Complete Genome	LFZ	SAMN02384316	GCA_000623095.2	-	-	24786953
Salmonella enterica subsp. enterica serovar Enteritidis str. EC20121179	Salmonella enterica	enterica	Enteritidis	1,9,12	g,m	__		1412596	PRJNA219482	219482	Proteobacteria	Gammaproteobacteria	4.68585	52.2	NZ_CP007272.2	CP007272.2	-	-	-	1	4766	4510	2014-04-01	2016-11-28	Complete Genome	LFZ	SAMN02384317	GCA_000623115.2	-	-	24786953
Salmonella enterica subsp. enterica serovar Enteritidis str. EC20121180	Salmonella enterica	enterica	Enteritidis	1,9,12	g,m	__		1412597	PRJNA219482	219482	Proteobacteria	Gammaproteobacteria	4.68585	52.2	NZ_CP007273.1	CP007273.2	-	-	-	1	4765	4509	2014-04-01	2016-11-28	Complete Genome	LFZ	SAMN02384318	GCA_000623135.2	-	-	24786953
Salmonella enterica subsp. enterica serovar Enteritidis str. EC20121541	Salmonella enterica	enterica	Enteritidis	1,9,12	g,m	__		1412525	PRJNA219482	219482	Proteobacteria	Gammaproteobacteria	4.68598	52.2	NZ_CP007367.1	CP007367.2	-	-	-	1	4710	4456	2014-04-01	2016-12-01	Chromosome	LFZ	SAMN02384246	GCA_000624715.2	-	-	24786953
Salmonella enterica subsp. enterica serovar Enteritidis str. EC20121542	Salmonella enterica	enterica	Enteritidis	1,9,12	g,m	__		1412557	PRJNA219482	219482	Proteobacteria	Gammaproteobacteria	4.68584	52.2	NZ_CP007368.2	CP007368.2	-	-	-	1	4710	4457	2014-04-01	2016-12-01	Chromosome	LFZ	SAMN02384278	GCA_000624735.2	-	-	24786953
Salmonella enterica subsp. enterica serovar Enteritidis str. EC20121671	Salmonella enterica	enterica	Enteritidis	1,9,12	g,m	__		1412565	PRJNA219482	219482	Proteobacteria	Gammaproteobacteria	4.68583	52.2	NZ_CP007369.2	CP007369.2	-	-	-	1	4709	4457	2014-04-01	2016-12-03	Chromosome	LFZ	SAMN02384286	GCA_000624755.2	-	-	24786953
Salmonella enterica subsp. enterica serovar Enteritidis str. EC20121672	Salmonella enterica	enterica	Enteritidis	1,9,12	g,m	__		1412561	PRJNA219482	219482	Proteobacteria	Gammaproteobacteria	4.68583	52.2	NZ_CP007370.2	CP007370.2	-	-	-	1	4713	4457	2014-04-01	2016-12-03	Chromosome	LFZ	SAMN02384282	GCA_000624775.2	-	-	24786953
Salmonella enterica subsp. enterica serovar Enteritidis str. EC20121689	Salmonella enterica	enterica	Enteritidis	1,9,12	g,m	__		1412616	PRJNA219482	219482	Proteobacteria	Gammaproteobacteria	4.68579	52.2	NZ_CP007371.2	CP007371.2	-	-	-	1	4707	4459	2014-04-01	2016-12-01	Chromosome	LFZ	SAMN02384337	GCA_000624795.2	-	-	24786953
Salmonella enterica subsp. enterica serovar Enteritidis str. EC20121744	Salmonella enterica	enterica	Enteritidis	1,9,12	g,m	__		1412554	PRJNA219482	219482	Proteobacteria	Gammaproteobacteria	4.68584	52.2	NZ_CP007373.2	CP007373.2	-	-	-	1	4679	4430	2014-04-01	2017-01-06	Chromosome	LFZ	SAMN02384275	GCA_000624835.2	-	-	24786953
Salmonella enterica subsp. enterica serovar Enteritidis str. EC20121746	Salmonella enterica	enterica	Enteritidis	1,9,12	g,m	__		1412563	PRJNA219482	219482	Proteobacteria	Gammaproteobacteria	4.68585	52.2	NZ_CP007374.2	CP007374.2	-	-	-	1	4710	4456	2014-04-02	2016-12-03	Chromosome	LFZ	SAMN02384284	GCA_000624855.2	-	-	24786953
Salmonella enterica subsp. enterica serovar Enteritidis str. EC20121747	Salmonella enterica	enterica	Enteritidis	1,9,12	g,m	__		1412562	PRJNA219482	219482	Proteobacteria	Gammaproteobacteria	4.68573	52.2	NZ_CP007464.2	CP007464.2	-	-	-	1	4715	4431	2014-04-02	2016-12-03	Chromosome	LFZ	SAMN02384283	GCA_000626435.2	-	-	24786953
Salmonella enterica subsp. enterica serovar Enteritidis str. EC20121748	Salmonella enterica	enterica	Enteritidis	1,9,12	g,m	__		1412560	PRJNA219482	219482	Proteobacteria	Gammaproteobacteria	4.68585	52.2	NZ_CP007395.2	CP007395.2	-	-	-	1	4710	4460	2014-04-02	2016-11-28	Chromosome	LFZ	SAMN02384281	GCA_000624875.2	-	-	24786953
Salmonella enterica subsp. enterica serovar Enteritidis str. EC20121750	Salmonella enterica	enterica	Enteritidis	1,9,12	g,m	__		1412541	PRJNA219482	219482	Proteobacteria	Gammaproteobacteria	4.68584	52.2	NZ_CP007396.2	CP007396.2	-	-	-	1	4709	4457	2014-04-02	2016-12-03	Chromosome	LFZ	SAMN02384262	GCA_000624895.2	-	-	24786953
Salmonella enterica subsp. enterica serovar Enteritidis str. EC20121751	Salmonella enterica	enterica	Enteritidis	1,9,12	g,m	__		1412540	PRJNA219482	219482	Proteobacteria	Gammaproteobacteria	4.68584	52.2	NZ_CP007397.2	CP007397.2	-	-	-	1	4711	4453	2014-04-02	2016-12-03	Chromosome	LFZ	SAMN02384261	GCA_000624915.2	-	-	24786953
Salmonella enterica subsp. enterica serovar Enteritidis str. EC20121753	Salmonella enterica	enterica	Enteritidis	1,9,12	g,m	__		1412551	PRJNA219482	219482	Proteobacteria	Gammaproteobacteria	4.68584	52.2	NZ_CP007398.2	CP007398.2	-	-	-	1	4709	4458	2014-04-02	2016-12-01	Chromosome	LFZ	SAMN02384272	GCA_000624935.2	-	-	24786953
Salmonella enterica subsp. enterica serovar Enteritidis str. EC20121765	Salmonella enterica	enterica	Enteritidis	1,9,12	g,m	__		1412555	PRJNA219482	219482	Proteobacteria	Gammaproteobacteria	4.68585	52.2	NZ_CP007429.2	CP007429.2	-	-	-	1	4709	4459	2014-04-01	2016-11-29	Chromosome	LFZ	SAMN02384276	GCA_000625775.2	-	-	24786953
Salmonella enterica subsp. enterica serovar Enteritidis str. EC20121812	Salmonella enterica	enterica	Enteritidis	1,9,12	g,m	__		1412571	PRJNA219482	219482	Proteobacteria	Gammaproteobacteria	4.68585	52.2	NZ_CP007381.2	CP007381.2	-	-	-	1	4711	4461	2014-04-02	2016-11-28	Chromosome	LFZ	SAMN02384292	GCA_000625255.2	-	-	24786953
Salmonella enterica subsp. enterica serovar Enteritidis str. EC20121825	Salmonella enterica	enterica	Enteritidis	1,9,12	g,m	__		1412526	PRJNA219482	219482	Proteobacteria	Gammaproteobacteria	4.68584	52.2	NZ_CP007382.2	CP007382.2	-	-	-	1	4711	4458	2014-04-02	2016-12-03	Chromosome	LFZ	SAMN02384247	GCA_000625275.2	-	-	24786953
Salmonella enterica subsp. enterica serovar Enteritidis str. EC20121826	Salmonella enterica	enterica	Enteritidis	1,9,12	g,m	__		1412527	PRJNA219482	219482	Proteobacteria	Gammaproteobacteria	4.6857	52.2	NZ_CP007383.2	CP007383.2	-	-	-	1	4710	4458	2014-04-02	2016-12-03	Chromosome	LFZ	SAMN02384248	GCA_000625295.2	-	-	24786953
Salmonella enterica subsp. enterica serovar Enteritidis str. EC20121969	Salmonella enterica	enterica	Enteritidis	1,9,12	g,m	__		1412583	PRJNA219482	219482	Proteobacteria	Gammaproteobacteria	4.68584	52.2	NZ_CP007384.2	CP007384.2	-	-	-	1	4711	4456	2014-04-02	2016-12-03	Chromosome	LFZ	SAMN02384304	GCA_000625315.2	-	-	24786953
Salmonella enterica subsp. enterica serovar Enteritidis str. EC20121970	Salmonella enterica	enterica	Enteritidis	1,9,12	g,m	__		1412582	PRJNA219482	219482	Proteobacteria	Gammaproteobacteria	4.68584	52.2	NZ_CP007385.2	CP007385.2	-	-	-	1	4712	4457	2014-04-02	2016-12-03	Chromosome	LFZ	SAMN02384303	GCA_000625335.2	-	-	24786953
Salmonella enterica subsp. enterica serovar Enteritidis str. EC20121976	Salmonella enterica	enterica	Enteritidis	1,9,12	g,m	__		1412581	PRJNA219482	219482	Proteobacteria	Gammaproteobacteria	4.68584	52.2	NZ_CP007386.2	CP007386.2	-	-	-	1	4712	4459	2014-04-01	2016-12-03	Chromosome	LFZ	SAMN02384302	GCA_000625635.2	-	-	24786953
Salmonella enterica subsp. enterica serovar Enteritidis str. EC20121986	Salmonella enterica	enterica	Enteritidis	1,9,12	g,m	__		1412580	PRJNA219482	219482	Proteobacteria	Gammaproteobacteria	4.68579	52.2	NZ_CP007387.2	CP007387.2	-	-	-	1	4708	4458	2014-04-01	2016-11-28	Chromosome	LFZ	SAMN02384301	GCA_000625795.2	-	-	24786953
Salmonella enterica subsp. enterica serovar Enteritidis str. EC20121989	Salmonella enterica	enterica	Enteritidis	1,9,12	g,m	__		1412579	PRJNA219482	219482	Proteobacteria	Gammaproteobacteria	4.68585	52.2	NZ_CP007388.2	CP007388.2	-	-	-	1	4711	4458	2014-04-01	2016-12-03	Chromosome	LFZ	SAMN02384300	GCA_000625815.2	-	-	24786953
Salmonella enterica subsp. enterica serovar Enteritidis str. EC20121990	Salmonella enterica	enterica	Enteritidis	1,9,12	g,m	__		1412578	PRJNA219482	219482	Proteobacteria	Gammaproteobacteria	4.68585	52.2	NZ_CP007411.2	CP007411.2	-	-	-	1	4709	4457	2014-04-01	2016-12-03	Chromosome	LFZ	SAMN02384299	GCA_000625875.2	-	-	24786953
Salmonella enterica subsp. enterica serovar Enteritidis str. EC20122022	Salmonella enterica	enterica	Enteritidis	1,9,12	g,m	__		1412577	PRJNA219482	219482	Proteobacteria	Gammaproteobacteria	4.68585	52.2	NZ_CP007412.2	CP007412.2	-	-	-	1	4710	4459	2014-04-01	2016-11-30	Chromosome	LFZ	SAMN02384298	GCA_000625895.2	-	-	24786953
Salmonella enterica subsp. enterica serovar Enteritidis str. EC20122026	Salmonella enterica	enterica	Enteritidis	1,9,12	g,m	__		1412576	PRJNA219482	219482	Proteobacteria	Gammaproteobacteria	4.68579	52.2	NZ_CP007413.2	CP007413.2	-	-	-	1	4708	4458	2014-04-01	2016-11-28	Chromosome	LFZ	SAMN02384297	GCA_000625915.2	-	-	24786953
Salmonella enterica subsp. enterica serovar Enteritidis str. EC20122031	Salmonella enterica	enterica	Enteritidis	1,9,12	g,m	__		1412575	PRJNA219482	219482	Proteobacteria	Gammaproteobacteria	4.68588	52.2	NZ_CP007414.2	CP007414.2	-	-	-	1	4707	4456	2014-04-01	2016-11-28	Chromosome	LFZ	SAMN02384296	GCA_000625935.2	-	-	24786953
Salmonella enterica subsp. enterica serovar Enteritidis str. EC20122033	Salmonella enterica	enterica	Enteritidis	1,9,12	g,m	__		1412574	PRJNA219482	219482	Proteobacteria	Gammaproteobacteria	4.68584	52.2	NZ_CP007415.2	CP007415.2	-	-	-	1	4707	4456	2014-04-01	2016-12-01	Chromosome	LFZ	SAMN02384295	GCA_000625955.2	-	-	24786953
Salmonella enterica subsp. enterica serovar Enteritidis str. EC20122045	Salmonella enterica	enterica	Enteritidis	1,9,12	g,m	__		1412573	PRJNA219482	219482	Proteobacteria	Gammaproteobacteria	4.68584	52.2	NZ_CP007416.2	CP007416.2	-	-	-	1	4709	4453	2014-04-01	2016-12-03	Chromosome	LFZ	SAMN02384294	GCA_000625975.2	-	-	24786953
Salmonella enterica subsp. enterica serovar Enteritidis str. EC20130345	Salmonella enterica	enterica	Enteritidis	1,9,12	g,m	__		1412588	PRJNA219482	219482	Proteobacteria	Gammaproteobacteria	4.68585	52.2	NZ_CP007418.2	CP007418.2	-	-	-	1	4710	4459	2014-04-01	2016-11-28	Chromosome	LFZ	SAMN02384309	GCA_000626015.2	-	-	24786953
Salmonella enterica subsp. enterica serovar Enteritidis str. EC20130346	Salmonella enterica	enterica	Enteritidis	1,9,12	g,m	__		1412589	PRJNA219482	219482	Proteobacteria	Gammaproteobacteria	4.68584	52.2	NZ_CP007419.2	CP007419.2	-	-	-	1	4709	4456	2014-04-01	2016-12-01	Chromosome	LFZ	SAMN02384310	GCA_000626035.2	-	-	24786953
Salmonella enterica subsp. enterica serovar Enteritidis str. EC20130347	Salmonella enterica	enterica	Enteritidis	1,9,12	g,m	__		1412590	PRJNA219482	219482	Proteobacteria	Gammaproteobacteria	4.68585	52.2	NZ_CP007423.1	CP007423.2	-	-	-	1	4711	4459	2014-04-01	2016-11-28	Chromosome	LFZ	SAMN02384311	GCA_000626055.2	-	-	24786953
Salmonella enterica subsp. enterica serovar Enteritidis str. EC20130348	Salmonella enterica	enterica	Enteritidis	1,9,12	g,m	__		1412591	PRJNA219482	219482	Proteobacteria	Gammaproteobacteria	4.68585	52.2	NZ_CP007424.2	CP007424.2	-	-	-	1	4710	4455	2014-04-01	2016-12-03	Chromosome	LFZ	SAMN02384312	GCA_000626075.2	-	-	24786953
Salmonella enterica subsp. enterica serovar Enteritidis str. LA5	Salmonella enterica	enterica	Enteritidis	1,9,12	g,m	__		1147754	PRJEA82545	82545	Proteobacteria	Gammaproteobacteria	4.68721	52.0987	-	-	NC_019002.1	HE663166.1	CAGR02	75	4785	4534	2012-02-16	2016-12-10	Contig	Institut National de la Recherche Agronomique (INRA)	SAMEA2272327	GCA_000313715.2	-	-	-
Salmonella enterica subsp. enterica serovar Enteritidis str. P125109	Salmonella enterica	enterica	Enteritidis	1,9,12	g,m	__		550537	PRJEA30687	30687	Proteobacteria	Gammaproteobacteria	4.68585	52.2	NC_011294.1	AM933172.1	-	-	-	1	4766	4511	2008-09-18	2016-11-25	Complete Genome	Wellcome Trust Sanger Institute	SAMEA1705941	GCA_000009505.1	-	-	18583645
Salmonella enterica subsp. enterica serovar Enteritidis str. PT23	Salmonella enterica	enterica	Enteritidis	1,9,12	g,m	__		696868	PRJNA41933	41933	Proteobacteria	Gammaproteobacteria	4.7214	52.1	-	-	-	-	AHUR01	113	4867	4555	2013-02-01	2016-11-23	Contig	FDA	SAMN01041174	GCA_000336115.1	-	-	23383127
Salmonella enterica subsp. enterica serovar Enteritidis str. SA19930684	Salmonella enterica	enterica	Enteritidis	1,9,12	g,m	__		1412500	PRJNA219482	219482	Proteobacteria	Gammaproteobacteria	4.68585	52.2	NZ_CP007277.2	CP007277.2	-	-	-	1	4709	4458	2014-04-01	2016-11-28	Chromosome	LFZ	SAMN02384221	GCA_000623555.2	-	-	24786953
Salmonella enterica subsp. enterica serovar Enteritidis str. SA19940857	Salmonella enterica	enterica	Enteritidis	1,9,12	g,m	__		1412501	PRJNA219482	219482	Proteobacteria	Gammaproteobacteria	4.70707	52.1	NZ_CP007465.1	CP007465.1	-	-	-	1	4743	4425	2014-04-02	2016-12-03	Chromosome	LFZ	SAMN02384222	GCA_000626455.1	-	-	24786953
Salmonella enterica subsp. enterica serovar Enteritidis str. SA19942384	Salmonella enterica	enterica	Enteritidis	1,9,12	g,m	__		1412493	PRJNA219482	219482	Proteobacteria	Gammaproteobacteria	4.68585	52.2	NZ_CP007278.2	CP007278.2	-	-	-	1	4711	4457	2014-04-01	2016-11-28	Chromosome	LFZ	SAMN02384214	GCA_000623575.2	-	-	24786953
Salmonella enterica subsp. enterica serovar Enteritidis str. SA19943269	Salmonella enterica	enterica	Enteritidis	1,9,12	g,m	__		1412494	PRJNA219482	219482	Proteobacteria	Gammaproteobacteria	4.68585	52.2	NZ_CP007279.2	CP007279.2	-	-	-	1	4715	4456	2014-04-01	2016-12-01	Chromosome	LFZ	SAMN02384215	GCA_000623595.2	-	-	24786953
Salmonella enterica subsp. enterica serovar Enteritidis str. SA19960848	Salmonella enterica	enterica	Enteritidis	1,9,12	g,m	__		1412487	PRJNA219482	219482	Proteobacteria	Gammaproteobacteria	4.68585	52.2	NZ_CP007280.2	CP007280.2	-	-	-	1	4767	4508	2014-04-01	2016-11-28	Complete Genome	LFZ	SAMN02384208	GCA_000623615.2	-	-	24786953
Salmonella enterica subsp. enterica serovar Enteritidis str. SA19961622	Salmonella enterica	enterica	Enteritidis	1,9,12	g,m	__		1412497	PRJNA219482	219482	Proteobacteria	Gammaproteobacteria	4.68585	52.2	NZ_CP007281.2	CP007281.2	-	-	-	1	4710	4455	2014-04-01	2016-11-28	Chromosome	LFZ	SAMN02384218	GCA_000623635.2	-	-	24786953
Salmonella enterica subsp. enterica serovar Enteritidis str. SA19970510	Salmonella enterica	enterica	Enteritidis	1,9,12	g,m	__		1412473	PRJNA219482	219482	Proteobacteria	Gammaproteobacteria	4.68585	52.2	NZ_CP007282.2	CP007282.2	-	-	-	1	4770	4511	2014-04-01	2016-11-28	Complete Genome	LFZ	SAMN02384194	GCA_000623655.2	-	-	24786953
Salmonella enterica subsp. enterica serovar Enteritidis str. SA19970769	Salmonella enterica	enterica	Enteritidis	1,9,12	g,m	__		1412474	PRJNA219482	219482	Proteobacteria	Gammaproteobacteria	4.68585	52.2	NZ_CP007283.2	CP007283.2	-	-	-	1	4767	4508	2014-04-01	2016-11-28	Complete Genome	LFZ	SAMN02384195	GCA_000623675.2	-	-	24786953
Salmonella enterica subsp. enterica serovar Enteritidis str. SA19971331	Salmonella enterica	enterica	Enteritidis	1,9,12	g,m	__		1412496	PRJNA219482	219482	Proteobacteria	Gammaproteobacteria	4.68585	52.2	NZ_CP007284.2	CP007284.2	-	-	-	1	4712	4458	2014-04-01	2016-12-01	Chromosome	LFZ	SAMN02384217	GCA_000623695.2	-	-	24786953
Salmonella enterica subsp. enterica serovar Enteritidis str. SA19980677	Salmonella enterica	enterica	Enteritidis	1,9,12	g,m	__		1412472	PRJNA219482	219482	Proteobacteria	Gammaproteobacteria	4.68585	52.2	NZ_CP007285.2	CP007285.2	-	-	-	1	4768	4506	2014-04-01	2016-11-28	Complete Genome	LFZ	SAMN02384193	GCA_000623715.2	-	-	24786953
Salmonella enterica subsp. enterica serovar Enteritidis str. SA19981522	Salmonella enterica	enterica	Enteritidis	1,9,12	g,m	__		1412485	PRJNA219482	219482	Proteobacteria	Gammaproteobacteria	4.68585	52.2	NZ_CP007286.2	CP007286.2	-	-	-	1	4769	4510	2014-04-01	2016-11-28	Complete Genome	LFZ	SAMN02384206	GCA_000623735.2	-	-	24786953
Salmonella enterica subsp. enterica serovar Enteritidis str. SA19981857	Salmonella enterica	enterica	Enteritidis	1,9,12	g,m	__		1412486	PRJNA219482	219482	Proteobacteria	Gammaproteobacteria	4.68585	52.2	NZ_CP007288.2	CP007288.2	-	-	-	1	4767	4509	2014-04-01	2016-11-28	Complete Genome	LFZ	SAMN02384207	GCA_000623395.2	-	-	24786953
Salmonella enterica subsp. enterica serovar Enteritidis str. SA19982831	Salmonella enterica	enterica	Enteritidis	1,9,12	g,m	__		1412502	PRJNA219482	219482	Proteobacteria	Gammaproteobacteria	4.68577	52.2	NZ_CP007289.2	CP007289.2	-	-	-	1	4719	4461	2014-04-01	2016-12-01	Chromosome	LFZ	SAMN02384223	GCA_000623415.2	-	-	24786953
Salmonella enterica subsp. enterica serovar Enteritidis str. SA19983126	Salmonella enterica	enterica	Enteritidis	1,9,12	g,m	__		1412498	PRJNA219482	219482	Proteobacteria	Gammaproteobacteria	4.68585	52.2	NZ_CP007290.2	CP007290.2	-	-	-	1	4714	4459	2014-04-01	2016-11-28	Chromosome	LFZ	SAMN02384219	GCA_000623435.2	-	-	24786953
Salmonella enterica subsp. enterica serovar Enteritidis str. SA19992322	Salmonella enterica	enterica	Enteritidis	1,9,12	g,m	__		1412452	PRJNA219482	219482	Proteobacteria	Gammaproteobacteria	4.68585	52.2	NZ_CP007291.2	CP007291.2	-	-	-	1	4766	4507	2014-04-01	2016-11-28	Complete Genome	LFZ	SAMN02384169	GCA_000623455.2	-	-	24786953
Salmonella enterica subsp. enterica serovar Enteritidis str. SA19994216	Salmonella enterica	enterica	Enteritidis	1,9,12	g,m	__		1412499	PRJNA219482	219482	Proteobacteria	Gammaproteobacteria	4.68585	52.2	NZ_CP007292.1	CP007292.2	-	-	-	1	4766	4510	2014-04-01	2016-11-28	Complete Genome	LFZ	SAMN02384220	GCA_000623475.2	-	-	24786953
Salmonella enterica subsp. enterica serovar Enteritidis str. SA20082034	Salmonella enterica	enterica	Enteritidis	1,9,12	g,m	__		1412488	PRJNA219482	219482	Proteobacteria	Gammaproteobacteria	4.68566	52.2	NZ_CP007425.1	CP007425.2	-	-	-	1	4766	4510	2014-04-01	2016-11-29	Complete Genome	LFZ	SAMN02384209	GCA_000625855.2	-	-	24786953
Salmonella enterica subsp. enterica serovar Enteritidis str. SA20083456	Salmonella enterica	enterica	Enteritidis	1,9,12	g,m	__		1412506	PRJNA219482	219482	Proteobacteria	Gammaproteobacteria	4.68584	52.2	NZ_CP007293.2	CP007293.2	-	-	-	1	4711	4457	2014-04-01	2016-12-01	Chromosome	LFZ	SAMN02384227	GCA_000623495.2	-	-	24786953
Salmonella enterica subsp. enterica serovar Enteritidis str. SA20083636	Salmonella enterica	enterica	Enteritidis	1,9,12	g,m	__		1412490	PRJNA219482	219482	Proteobacteria	Gammaproteobacteria	4.68566	52.2	NZ_CP007294.2	CP007294.2	-	-	-	1	4767	4510	2014-04-01	2016-12-01	Chromosome	LFZ	SAMN02384211	GCA_000623515.2	-	-	24786953
Salmonella enterica subsp. enterica serovar Enteritidis str. SA20084384	Salmonella enterica	enterica	Enteritidis	1,9,12	g,m	__		1412477	PRJNA219482	219482	Proteobacteria	Gammaproteobacteria	4.68639	52.2	NZ_CP007295.2	CP007295.2	-	-	-	1	4714	4460	2014-04-01	2016-11-28	Chromosome	LFZ	SAMN02384198	GCA_000623535.2	-	-	24786953
Salmonella enterica subsp. enterica serovar Enteritidis str. SA20084644	Salmonella enterica	enterica	Enteritidis	1,9,12	g,m	__		1412480	PRJNA219482	219482	Proteobacteria	Gammaproteobacteria	4.68584	52.2	NZ_CP007466.1	CP007466.2	-	-	-	1	4711	4457	2014-04-02	2016-12-03	Chromosome	LFZ	SAMN02384201	GCA_000626475.2	-	-	24786953
Salmonella enterica subsp. enterica serovar Enteritidis str. SA20084824	Salmonella enterica	enterica	Enteritidis	1,9,12	g,m	__		1412478	PRJNA219482	219482	Proteobacteria	Gammaproteobacteria	4.68584	52.2	NZ_CP007467.1	CP007467.2	-	-	-	1	4671	4419	2014-04-02	2016-12-03	Chromosome	LFZ	SAMN02384199	GCA_000626495.2	-	-	24786953
Salmonella enterica subsp. enterica serovar Enteritidis str. SA20085285	Salmonella enterica	enterica	Enteritidis	1,9,12	g,m	__		1412489	PRJNA219482	219482	Proteobacteria	Gammaproteobacteria	4.68583	52.2	NZ_CP007426.1	CP007426.2	-	-	-	1	4767	4509	2014-04-01	2016-12-03	Chromosome	LFZ	SAMN02384210	GCA_000625655.2	-	-	24786953
Salmonella enterica subsp. enterica serovar Enteritidis str. SA20090419	Salmonella enterica	enterica	Enteritidis	1,9,12	g,m	__		1412517	PRJNA219482	219482	Proteobacteria	Gammaproteobacteria	4.68584	52.2	NZ_CP007296.1	CP007296.2	-	-	-	1	4708	4453	2014-04-02	2016-12-03	Chromosome	LFZ	SAMN02384238	GCA_000625355.2	-	-	24786953
Salmonella enterica subsp. enterica serovar Enteritidis str. SA20090435	Salmonella enterica	enterica	Enteritidis	1,9,12	g,m	__		1412513	PRJNA219482	219482	Proteobacteria	Gammaproteobacteria	4.68584	52.2	NZ_CP007297.2	CP007297.2	-	-	-	1	4710	4455	2014-04-02	2016-11-28	Chromosome	LFZ	SAMN02384234	GCA_000625375.2	-	-	24786953
Salmonella enterica subsp. enterica serovar Enteritidis str. SA20090877	Salmonella enterica	enterica	Enteritidis	1,9,12	g,m	__		1412521	PRJNA219482	219482	Proteobacteria	Gammaproteobacteria	4.68584	52.2	NZ_CP007300.2	CP007300.2	-	-	-	1	4708	4453	2014-04-01	2016-12-03	Chromosome	LFZ	SAMN02384242	GCA_000623815.2	-	-	24786953
Salmonella enterica subsp. enterica serovar Enteritidis str. SA20091739	Salmonella enterica	enterica	Enteritidis	1,9,12	g,m	__		1412523	PRJNA219482	219482	Proteobacteria	Gammaproteobacteria	4.68584	52.2	NZ_CP007301.2	CP007301.2	-	-	-	1	4710	4458	2014-04-01	2016-12-01	Chromosome	LFZ	SAMN02384244	GCA_000623835.2	-	-	24786953
Salmonella enterica subsp. enterica serovar Enteritidis str. SA20092320	Salmonella enterica	enterica	Enteritidis	1,9,12	g,m	__		1412508	PRJNA219482	219482	Proteobacteria	Gammaproteobacteria	4.68584	52.2	NZ_CP007334.2	CP007334.2	-	-	-	1	4708	4456	2014-04-01	2016-12-01	Chromosome	LFZ	SAMN02384229	GCA_000624195.2	-	-	24786953
Salmonella enterica subsp. enterica serovar Enteritidis str. SA20093266	Salmonella enterica	enterica	Enteritidis	1,9,12	g,m	__		1412475	PRJNA219482	219482	Proteobacteria	Gammaproteobacteria	4.68584	52.2	NZ_CP007274.2,NZ_CP007274.2	CP007274.1,CP007274.2	-	-	-	1	4709	4456	2014-04-01	2016-12-01	Chromosome	LFZ	SAMN02384196	GCA_000623155.2	-	-	24786953
Salmonella enterica subsp. enterica serovar Enteritidis str. SA20093421	Salmonella enterica	enterica	Enteritidis	1,9,12	g,m	__		1412514	PRJNA219482	219482	Proteobacteria	Gammaproteobacteria	4.68584	52.2	NZ_CP007302.2	CP007302.2	-	-	-	1	4710	4456	2014-04-01	2016-12-03	Chromosome	LFZ	SAMN02384235	GCA_000623855.2	-	-	24786953
Salmonella enterica subsp. enterica serovar Enteritidis str. SA20093430	Salmonella enterica	enterica	Enteritidis	1,9,12	g,m	__		1412512	PRJNA219482	219482	Proteobacteria	Gammaproteobacteria	4.6859	52.2	NZ_CP007303.2	CP007303.2	-	-	-	1	4711	4455	2014-04-01	2016-12-03	Chromosome	LFZ	SAMN02384233	GCA_000623875.2	-	-	24786953
Salmonella enterica subsp. enterica serovar Enteritidis str. SA20093538	Salmonella enterica	enterica	Enteritidis	1,9,12	g,m	__		1412522	PRJNA219482	219482	Proteobacteria	Gammaproteobacteria	4.68584	52.2	NZ_CP007304.2	CP007304.2	-	-	-	1	4711	4458	2014-04-01	2016-12-03	Chromosome	LFZ	SAMN02384243	GCA_000623895.2	-	-	24786953
Salmonella enterica subsp. enterica serovar Enteritidis str. SA20093543	Salmonella enterica	enterica	Enteritidis	1,9,12	g,m	__		1412520	PRJNA219482	219482	Proteobacteria	Gammaproteobacteria	4.68591	52.2	NZ_CP007305.2	CP007305.2	-	-	-	1	4712	4459	2014-04-01	2016-12-03	Chromosome	LFZ	SAMN02384241	GCA_000623915.2	-	-	24786953
Salmonella enterica subsp. enterica serovar Enteritidis str. SA20093784	Salmonella enterica	enterica	Enteritidis	1,9,12	g,m	__		1412509	PRJNA219482	219482	Proteobacteria	Gammaproteobacteria	4.68584	52.2	NZ_CP007306.2	CP007306.2	-	-	-	1	4710	4457	2014-04-01	2016-12-03	Chromosome	LFZ	SAMN02384230	GCA_000623935.2	-	-	24786953
Salmonella enterica subsp. enterica serovar Enteritidis str. SA20093788	Salmonella enterica	enterica	Enteritidis	1,9,12	g,m	__		1412511	PRJNA219482	219482	Proteobacteria	Gammaproteobacteria	4.68584	52.2	NZ_CP007307.2	CP007307.2	-	-	-	1	4712	4457	2014-04-02	2016-12-03	Chromosome	LFZ	SAMN02384232	GCA_000623955.2	-	-	24786953
Salmonella enterica subsp. enterica serovar Enteritidis str. SA20093950	Salmonella enterica	enterica	Enteritidis	1,9,12	g,m	__		1412519	PRJNA219482	219482	Proteobacteria	Gammaproteobacteria	4.68584	52.2	NZ_CP007308.2	CP007308.2	-	-	-	1	4709	4455	2014-04-02	2016-12-01	Chromosome	LFZ	SAMN02384240	GCA_000623975.2	-	-	24786953
Salmonella enterica subsp. enterica serovar Enteritidis str. SA20093977	Salmonella enterica	enterica	Enteritidis	1,9,12	g,m	__		1412510	PRJNA219482	219482	Proteobacteria	Gammaproteobacteria	4.68584	52.2	NZ_CP007309.2	CP007309.2	-	-	-	1	4709	4456	2014-04-02	2016-12-03	Chromosome	LFZ	SAMN02384231	GCA_000623995.2	-	-	24786953
Salmonella enterica subsp. enterica serovar Enteritidis str. SA20094079	Salmonella enterica	enterica	Enteritidis	1,9,12	g,m	__		1412524	PRJNA219482	219482	Proteobacteria	Gammaproteobacteria	4.68584	52.2	NZ_CP007310.2	CP007310.2	-	-	-	1	4712	4458	2014-04-02	2016-12-03	Chromosome	LFZ	SAMN02384245	GCA_000624015.2	-	-	24786953
Salmonella enterica subsp. enterica serovar Enteritidis str. SA20094177	Salmonella enterica	enterica	Enteritidis	1,9,12	g,m	__		1412479	PRJNA219482	219482	Proteobacteria	Gammaproteobacteria	4.68584	52.2	NZ_CP007468.1	CP007468.2	-	-	-	1	4709	4457	2014-04-02	2016-12-01	Chromosome	LFZ	SAMN02384200	GCA_000626515.2	-	-	24786953
Salmonella enterica subsp. enterica serovar Enteritidis str. SA20094301	Salmonella enterica	enterica	Enteritidis	1,9,12	g,m	__		1412505	PRJNA219482	219482	Proteobacteria	Gammaproteobacteria	4.68583	52.2	NZ_CP007469.1	CP007469.2	-	-	-	1	4710	4457	2014-04-02	2016-12-01	Chromosome	LFZ	SAMN02384226	GCA_000626535.2	-	-	24786953
Salmonella enterica subsp. enterica serovar Enteritidis str. SA20094350	Salmonella enterica	enterica	Enteritidis	1,9,12	g,m	__		1412504	PRJNA219482	219482	Proteobacteria	Gammaproteobacteria	4.68584	52.2	NZ_CP007311.2	CP007311.2	-	-	-	1	4720	4463	2014-04-02	2016-12-01	Chromosome	LFZ	SAMN02384225	GCA_000624035.2	-	-	24786953
Salmonella enterica subsp. enterica serovar Enteritidis str. SA20094352	Salmonella enterica	enterica	Enteritidis	1,9,12	g,m	__		1412491	PRJNA219482	219482	Proteobacteria	Gammaproteobacteria	4.68585	52.2	NZ_CP007312.2	CP007312.2	-	-	-	1	4767	4508	2014-04-01	2016-12-03	Complete Genome	LFZ	SAMN02384212	GCA_000624055.2	-	-	24786953
Salmonella enterica subsp. enterica serovar Enteritidis str. SA20094383	Salmonella enterica	enterica	Enteritidis	1,9,12	g,m	__		1412516	PRJNA219482	219482	Proteobacteria	Gammaproteobacteria	4.68585	52.2	NZ_CP007313.2	CP007313.2	-	-	-	1	4714	4457	2014-04-01	2016-12-01	Chromosome	LFZ	SAMN02384237	GCA_000624075.2	-	-	24786953
[truncated: 4,102 more rows]

## Sheet: Local Genomes (n=450)
No.	Serovar	O antigen serogroup	O antigen	H1 antigen	H2 antigen	Source	Number of isolates
1	Typhimurium	B	1,4,[5],12	i	(1,2)	SZCDC	170
2	Enteritidis	D	1,9,12	g,m	-	SZCDC	139
3	Paratyphi A	A	1,2,12	a	[1,5]	SZCDC	1
4	Typhi	D	9,12,[Vi[	d	-	SZCDC	1
[truncated: 139 more rows]
